# Supplementary material for: (2,9-Dimethyl-1,10-phenanthroline-κ2 N,N′)bis­(2-meth­oxy­benzoato-κ2 O 1,O 1′)cadmium
Source: Acta Crystallogr Sect E Struct Rep Online. 2012 Mar 17;68(Pt 4):m443. doi: 10.1107/S1600536812010835 (PMC3343841; doi:10.1107/S1600536812010835)
Supplement: Supplementary file 1 [file e-68-0m443-sup1.cif]

##############################################################################
#                                                                            #
# This CIF contains the data in a paper accepted for publication in          #
# Acta Crystallographica Section E. It conforms to the requirements of       #
# Notes for Authors for Acta Crystallographica Section E, and has been       #
# peer reviewed under the auspices of the IUCr Commission on Journals.       #
#                                                                            #
# Full details of the Crystallographic Information File format               #
# are given in the paper "The Crystallographic Information File (CIF):       #
# a New Standard Archive File for Crystallography" by S. R. Hall, F. H.      #
# Allen and I. D. Brown [Acta Cryst. (1991), A47, 655-685].                  #
#                                                                            #
# The current version of the core CIF dictionary is obtainable from          #
# ftp://ftp.iucr.org/pub/cif_core.dic.                                       #
#                                                                            #
# Software is freely available for graphical display of the structure(s)     #
# in this CIF. For information consult the CIF software page                 #
# http://www.iucr.org/resources/cif/software.                                #
#                                                                            #
# This file may be used for bona fide research purposes within the           #
# scientific community so long as proper attribution is given to the journal # 
# article from which it was obtained.                                        #
#                                                                            #
##############################################################################
data_I
_audit_creation_method     SHELXL-97
_chemical_name_systematic
;
(2,9-Dimethyl-1,10-phenanthroline-\k^2^<i>N</i>,<i>N</i>')bis(2-
methoxybenzoato-\k^2^<i>O</i>^1^,<i>O</i>^1'^)cadmium
;
_chemical_name_common     ?
_chemical_formula_moiety     'C30 H26 Cd N2 O6'
_chemical_formula_sum     'C30 H26 Cd N2 O6'
_chemical_formula_iupac     '[Cd (C8 H7 O3)2 (C14 H12 N2)]'
_chemical_formula_weight     622.93
_chemical_melting_point     ?
_symmetry_cell_setting     monoclinic
_symmetry_space_group_name_H-M     'P 21/c'
_symmetry_space_group_name_Hall     '-P 2ybc'
loop_
    _symmetry_equiv_pos_as_xyz
    'x, y, z'
    '-x, y+1/2, -z+1/2'
    '-x, -y, -z'
    'x, -y-1/2, z-1/2'
_cell_length_a     16.9045(12)
_cell_length_b     8.0547(6)
_cell_length_c     19.3625(14)
_cell_angle_alpha     90.00
_cell_angle_beta     101.8770(10)
_cell_angle_gamma     90.00
_cell_volume     2580.0(3)
_cell_formula_units_Z     4
_cell_measurement_reflns_used     9957
_cell_measurement_theta_min     2.46
_cell_measurement_theta_max     28.21
_cell_measurement_temperature     296(2)
_exptl_crystal_description     block
_exptl_crystal_colour     colourless
_exptl_crystal_size_max     0.48
_exptl_crystal_size_mid     0.26
_exptl_crystal_size_min     0.17
_exptl_crystal_density_diffrn     1.604
_exptl_crystal_density_meas     ?
_exptl_crystal_density_method     'not measured'
_exptl_crystal_F_000     1264
_exptl_absorpt_coefficient_mu     0.895
_exptl_absorpt_correction_type     multi-scan
_exptl_absorpt_process_details     '(SADABS; Bruker, 2004)'
_exptl_absorpt_correction_T_min     0.6732
_exptl_absorpt_correction_T_max     0.8627
_exptl_special_details     ?
_diffrn_ambient_temperature     296(2)
_diffrn_radiation_type     MoK\a
_diffrn_radiation_wavelength     0.71073
_diffrn_radiation_source     'fine-focus sealed tube'
_diffrn_radiation_monochromator     graphite
_diffrn_measurement_device_type     'Bruker SMART CCD area-detector'
_diffrn_measurement_method     'phi and omega scans'
_diffrn_detector_area_resol_mean     ?
_diffrn_reflns_number     18898
_diffrn_reflns_av_R_equivalents     0.0170
_diffrn_reflns_av_sigmaI/netI     0.0150
_diffrn_reflns_theta_min     2.46
_diffrn_reflns_theta_max     25.49
_diffrn_reflns_theta_full     25.49
_diffrn_measured_fraction_theta_max     0.999
_diffrn_measured_fraction_theta_full     0.999
_diffrn_reflns_limit_h_min     -20
_diffrn_reflns_limit_h_max     20
_diffrn_reflns_limit_k_min     -9
_diffrn_reflns_limit_k_max     9
_diffrn_reflns_limit_l_min     -23
_diffrn_reflns_limit_l_max     23
_diffrn_standards_number     0
_diffrn_standards_interval_count     0
_diffrn_standards_interval_time     0
_diffrn_standards_decay_%     0
_refine_special_details
;
Refinement of <i>F</i>^2^ against ALL reflections. The weighted <i>R</i>-factor
<i>wR</i> and
goodness of fit <i>S</i> are based on <i>F</i>^2^, conventional
<i>R</i>-factors <i>R</i> are based
on <i>F</i>, with <i>F</i> set to zero for negative <i>F</i>^2^. The threshold
expression of
<i>F</i>^2^ > \s(<i>F</i>^2^) is used only for calculating <i>R</i>-factors(gt)
<i>etc</i>. and is
not relevant to the choice of reflections for refinement. <i>R</i>-factors
based
on <i>F</i>^2^ are statistically about twice as large as those based on
<i>F</i>, and <i>R</i>-
factors based on ALL data will be even larger.
;
_reflns_number_total     4803
_reflns_number_gt     4307
_reflns_threshold_expression     I>2\s(I)
_refine_ls_structure_factor_coef     Fsqd
_refine_ls_matrix_type     full
_refine_ls_R_factor_all     0.0266
_refine_ls_R_factor_gt     0.0227
_refine_ls_wR_factor_gt     0.0567
_refine_ls_wR_factor_ref     0.0597
_refine_ls_goodness_of_fit_ref     1.020
_refine_ls_restrained_S_all     1.091
_refine_ls_number_reflns     4803
_refine_ls_number_parameters     363
_refine_ls_number_restraints     44
_refine_ls_hydrogen_treatment     constr
_refine_ls_weighting_scheme     calc
_refine_ls_weighting_details
         'calc w=1/[\s^2^(Fo^2^)+(0.0297P)^2^+1.5264P] where P=(Fo^2^+2Fc^2^)/3'
_atom_sites_solution_hydrogens     geom
_atom_sites_solution_primary     direct
_atom_sites_solution_secondary     difmap
_refine_ls_shift/su_max     0.001
_refine_ls_shift/su_mean     0.000
_refine_diff_density_max     0.585
_refine_diff_density_min     -0.472
_refine_ls_extinction_method     none
_refine_ls_extinction_coef     ?
loop_
    _atom_type_symbol
    _atom_type_description
    _atom_type_scat_dispersion_real
    _atom_type_scat_dispersion_imag
    _atom_type_scat_source
    'C' 'C' 0.0033 0.0016
                         'International Tables Vol C Tables 4.2.6.8 and 6.1.1.4'
    'H' 'H' 0.0000 0.0000
                         'International Tables Vol C Tables 4.2.6.8 and 6.1.1.4'
    'N' 'N' 0.0061 0.0033
                         'International Tables Vol C Tables 4.2.6.8 and 6.1.1.4'
    'O' 'O' 0.0106 0.0060
                         'International Tables Vol C Tables 4.2.6.8 and 6.1.1.4'
    'Cd' 'Cd' -0.8075 1.2024
                         'International Tables Vol C Tables 4.2.6.8 and 6.1.1.4'
_computing_data_collection     'SMART (Bruker, 2004)'
_computing_cell_refinement     'SAINT (Bruker, 2004)'
_computing_data_reduction     'SAINT (Bruker, 2004)'
_computing_structure_solution     'SHELXS97 (Sheldrick, 2008)'
_computing_structure_refinement     'SHELXL97 (Sheldrick, 2008)'
_computing_molecular_graphics     'SHELXTL (Sheldrick, 2008)'
_computing_publication_material     'publCIF (Westrip, 2010)'
loop_
    _atom_site_type_symbol
    _atom_site_label
    _atom_site_fract_x
    _atom_site_fract_y
    _atom_site_fract_z
    _atom_site_U_iso_or_equiv
    _atom_site_adp_type
    _atom_site_calc_flag
    _atom_site_refinement_flags
    _atom_site_occupancy
    _atom_site_symmetry_multiplicity
    _atom_site_disorder_assembly
    _atom_site_disorder_group
    O O1 0.30422(17) 0.4057(4) 0.12323(16) 0.0450(4) Uani d PDU 0.579(4) 1 A 1
    O O2 0.20884(17) 0.2183(4) 0.12535(17) 0.0494(4) Uani d PDU 0.579(4) 1 A 1
    O O1' 0.2860(3) 0.4050(6) 0.1036(2) 0.0450(4) Uani d PDU 0.421(4) 1 A 2
    O O2' 0.2352(3) 0.1914(5) 0.1509(2) 0.0494(4) Uani d PDU 0.421(4) 1 A 2
    Cd Cd1 0.307440(8) 0.144637(19) 0.062350(7) 0.03648(5) Uani d . 1 1 . .
    O O3 0.15835(11) 0.2486(2) 0.25184(8) 0.0552(4) Uani d . 1 1 . .
    O O4 0.20186(9) 0.05972(19) -0.02720(8) 0.0483(4) Uani d . 1 1 A .
    O O5 0.25548(9) -0.12268(18) 0.05286(8) 0.0460(4) Uani d . 1 1 A .
    O O6 0.04132(8) -0.00151(19) -0.07279(8) 0.0473(4) Uani d . 1 1 . .
    N N1 0.43234(10) 0.0689(2) 0.13255(9) 0.0425(4) Uani d . 1 1 A .
    N N2 0.40861(10) 0.2261(2) 0.00289(9) 0.0404(4) Uani d . 1 1 A .
    C C1 0.44175(16) -0.0095(3) 0.19443(12) 0.0563(6) Uani d . 1 1 . .
    C C2 0.51880(18) -0.0427(4) 0.23466(15) 0.0736(9) Uani d . 1 1 A .
    H H2 0.5244 -0.0980 0.2775 0.088 Uiso calc R 1 1 . .
    C C3 0.58528(18) 0.0059(4) 0.21110(17) 0.0778(9) Uani d . 1 1 . .
    H H3 0.6364 -0.0158 0.2381 0.093 Uiso calc R 1 1 A .
    C C4 0.57759(14) 0.0884(3) 0.14638(16) 0.0625(7) Uani d . 1 1 A .
    C C5 0.64459(16) 0.1445(4) 0.1188(2) 0.0816(10) Uani d . 1 1 . .
    H H5 0.6968 0.1268 0.1445 0.098 Uiso calc R 1 1 A .
    C C6 0.63385(15) 0.2224(4) 0.0567(2) 0.0784(9) Uani d . 1 1 A .
    H H6 0.6789 0.2588 0.0404 0.094 Uiso calc R 1 1 . .
    C C7 0.55435(14) 0.2517(3) 0.01409(15) 0.0587(6) Uani d . 1 1 . .
    C C8 0.54051(17) 0.3281(3) -0.05163(17) 0.0725(8) Uani d . 1 1 A .
    H H8 0.5840 0.3638 -0.0704 0.087 Uiso calc R 1 1 . .
    C C9 0.4639(2) 0.3511(3) -0.08871(15) 0.0700(8) Uani d . 1 1 . .
    H H9 0.4551 0.4006 -0.1330 0.084 Uiso calc R 1 1 A .
    C C10 0.39695(15) 0.2994(3) -0.05982(12) 0.0520(6) Uani d . 1 1 A .
    C C11 0.48584(12) 0.2002(3) 0.03993(12) 0.0443(5) Uani d . 1 1 A .
    C C12 0.49803(13) 0.1175(3) 0.10742(13) 0.0448(5) Uani d . 1 1 . .
    C C13 0.36708(19) -0.0598(4) 0.21911(14) 0.0796(9) Uani d . 1 1 A .
    H H13A 0.3348 0.0366 0.2227 0.119 Uiso calc R 1 1 . .
    H H13B 0.3819 -0.1120 0.2645 0.119 Uiso calc R 1 1 . .
    H H13C 0.3366 -0.1364 0.1860 0.119 Uiso calc R 1 1 . .
    C C14 0.31198(18) 0.3251(4) -0.09904(14) 0.0695(8) Uani d . 1 1 . .
    H H14A 0.2806 0.2278 -0.0946 0.104 Uiso calc R 1 1 A .
    H H14B 0.3117 0.3450 -0.1480 0.104 Uiso calc R 1 1 . .
    H H14C 0.2891 0.4190 -0.0797 0.104 Uiso calc R 1 1 . .
    C C15 0.20540(11) 0.4688(3) 0.18954(10) 0.0353(4) Uani d . 1 1 . .
    C C16 0.16481(12) 0.4150(3) 0.24222(10) 0.0387(5) Uani d . 1 1 A .
    C C17 0.13494(13) 0.5310(3) 0.28312(12) 0.0479(5) Uani d . 1 1 . .
    H H17 0.1091 0.4955 0.3185 0.057 Uiso calc R 1 1 A .
    C C18 0.14315(14) 0.6992(3) 0.27181(13) 0.0516(6) Uani d . 1 1 A .
    H H18 0.1228 0.7758 0.2996 0.062 Uiso calc R 1 1 . .
    C C19 0.18119(13) 0.7540(3) 0.21972(12) 0.0482(5) Uani d . 1 1 . .
    H H19 0.1862 0.8670 0.2118 0.058 Uiso calc R 1 1 A .
    C C20 0.21190(13) 0.6384(3) 0.17919(11) 0.0416(5) Uani d . 1 1 A .
    H H20 0.2376 0.6755 0.1440 0.050 Uiso calc R 1 1 . .
    C C21 0.24280(12) 0.3527(3) 0.14442(11) 0.0405(4) Uani d DU 1 1 A .
    C C22 0.1085(2) 0.1952(4) 0.29900(16) 0.0758(8) Uani d . 1 1 . .
    H H22A 0.1299 0.2374 0.3454 0.114 Uiso calc R 1 1 . .
    H H22B 0.1076 0.0761 0.3004 0.114 Uiso calc R 1 1 . .
    H H22C 0.0545 0.2361 0.2828 0.114 Uiso calc R 1 1 . .
    C C23 0.13813(11) -0.2080(3) -0.02853(10) 0.0351(4) Uani d . 1 1 . .
    C C24 0.05986(12) -0.1656(3) -0.06558(10) 0.0384(5) Uani d . 1 1 A .
    C C25 0.00480(13) -0.2911(3) -0.09126(12) 0.0495(6) Uani d . 1 1 . .
    H H25 -0.0467 -0.2638 -0.1161 0.059 Uiso calc R 1 1 A .
    C C26 0.02634(15) -0.4555(3) -0.07995(13) 0.0562(6) Uani d . 1 1 A .
    H H26 -0.0107 -0.5380 -0.0978 0.067 Uiso calc R 1 1 . .
    C C27 0.10208(15) -0.4998(3) -0.04248(12) 0.0519(6) Uani d . 1 1 . .
    H H27 0.1160 -0.6109 -0.0346 0.062 Uiso calc R 1 1 A .
    C C28 0.15693(13) -0.3753(3) -0.01683(11) 0.0422(5) Uani d . 1 1 A .
    H H28 0.2077 -0.4043 0.0089 0.051 Uiso calc R 1 1 . .
    C C29 0.20123(11) -0.0812(3) 0.00066(10) 0.0345(4) Uani d . 1 1 A .
    C C30 -0.03947(14) 0.0418(4) -0.10615(14) 0.0611(7) Uani d . 1 1 . .
    H H30A -0.0494 0.0086 -0.1548 0.092 Uiso calc R 1 1 . .
    H H30B -0.0465 0.1597 -0.1033 0.092 Uiso calc R 1 1 . .
    H H30C -0.0768 -0.0138 -0.0828 0.092 Uiso calc R 1 1 . .
loop_
    _atom_site_aniso_label
    _atom_site_aniso_U_11
    _atom_site_aniso_U_22
    _atom_site_aniso_U_33
    _atom_site_aniso_U_12
    _atom_site_aniso_U_13
    _atom_site_aniso_U_23
    O1 0.0453(7) 0.0492(6) 0.0427(9) 0.0018(6) 0.0146(7) -0.0052(6)
    O2 0.0472(8) 0.0521(7) 0.0521(9) -0.0004(6) 0.0172(7) -0.0110(7)
    O1' 0.0453(7) 0.0492(6) 0.0427(9) 0.0018(6) 0.0146(7) -0.0052(6)
    O2' 0.0472(8) 0.0521(7) 0.0521(9) -0.0004(6) 0.0172(7) -0.0110(7)
    Cd1 0.02953(8) 0.04385(9) 0.03711(8) -0.00541(6) 0.00932(6) -0.00570(6)
    O3 0.0769(11) 0.0434(9) 0.0519(9) -0.0021(8) 0.0286(8) 0.0021(7)
    O4 0.0421(8) 0.0463(9) 0.0512(9) -0.0114(7) -0.0027(7) 0.0072(7)
    O5 0.0435(8) 0.0485(9) 0.0412(8) -0.0067(7) -0.0027(7) 0.0022(6)
    O6 0.0338(7) 0.0507(9) 0.0547(9) 0.0001(7) 0.0029(6) 0.0011(7)
    N1 0.0392(9) 0.0404(9) 0.0450(10) -0.0038(8) 0.0015(8) -0.0075(8)
    N2 0.0408(9) 0.0401(9) 0.0438(9) -0.0072(8) 0.0170(8) -0.0088(8)
    C1 0.0659(15) 0.0497(14) 0.0444(13) -0.0037(12) -0.0096(11) -0.0048(11)
    C2 0.0766(19) 0.0648(17) 0.0639(17) 0.0070(15) -0.0215(15) -0.0022(14)
    C3 0.0603(16) 0.0705(18) 0.084(2) 0.0167(15) -0.0292(15) -0.0167(16)
    C4 0.0367(12) 0.0559(14) 0.0887(19) 0.0029(11) -0.0017(12) -0.0290(14)
    C5 0.0339(13) 0.077(2) 0.130(3) 0.0012(13) 0.0076(16) -0.0381(19)
    C6 0.0363(12) 0.0722(18) 0.137(3) -0.0151(12) 0.0415(15) -0.0456(19)
    C7 0.0500(12) 0.0493(13) 0.0879(17) -0.0141(11) 0.0403(12) -0.0275(13)
    C8 0.0705(16) 0.0641(17) 0.101(2) -0.0256(13) 0.0593(16) -0.0288(15)
    C9 0.099(2) 0.0605(16) 0.0643(16) -0.0215(15) 0.0495(16) -0.0069(13)
    C10 0.0627(14) 0.0468(12) 0.0520(13) -0.0112(11) 0.0243(11) -0.0067(11)
    C11 0.0339(10) 0.0379(11) 0.0653(14) -0.0075(9) 0.0198(10) -0.0226(10)
    C12 0.0342(10) 0.0397(11) 0.0579(13) -0.0007(9) 0.0039(10) -0.0179(10)
    C13 0.089(2) 0.096(2) 0.0483(14) -0.0276(18) 0.0030(14) 0.0169(15)
    C14 0.0814(19) 0.0728(18) 0.0538(15) -0.0059(15) 0.0128(14) 0.0141(13)
    C15 0.0286(9) 0.0458(11) 0.0301(9) 0.0018(8) 0.0026(7) -0.0014(8)
    C16 0.0364(10) 0.0446(11) 0.0347(10) 0.0004(9) 0.0065(8) 0.0014(9)
    C17 0.0482(12) 0.0548(14) 0.0460(12) 0.0004(10) 0.0220(10) -0.0021(10)
    C18 0.0496(12) 0.0521(13) 0.0566(13) 0.0092(11) 0.0192(11) -0.0078(11)
    C19 0.0484(12) 0.0401(12) 0.0558(13) 0.0055(10) 0.0103(10) 0.0040(10)
    C20 0.0373(11) 0.0501(12) 0.0376(11) -0.0003(9) 0.0080(9) 0.0049(9)
    C21 0.0389(7) 0.0452(7) 0.0374(7) 0.0038(5) 0.0080(5) -0.0022(5)
    C22 0.105(2) 0.0601(16) 0.0738(18) -0.0175(16) 0.0444(17) 0.0048(14)
    C23 0.0340(9) 0.0429(11) 0.0308(9) -0.0057(9) 0.0121(8) -0.0045(8)
    C24 0.0349(10) 0.0487(12) 0.0339(10) -0.0069(9) 0.0123(8) -0.0047(9)
    C25 0.0380(11) 0.0634(15) 0.0467(12) -0.0119(11) 0.0080(9) -0.0099(11)
    C26 0.0549(13) 0.0560(15) 0.0600(14) -0.0227(11) 0.0170(11) -0.0167(12)
    C27 0.0642(14) 0.0415(12) 0.0551(13) -0.0086(11) 0.0242(11) -0.0073(10)
    C28 0.0433(11) 0.0467(12) 0.0395(11) -0.0021(9) 0.0151(9) -0.0047(9)
    C29 0.0293(9) 0.0435(11) 0.0324(9) -0.0020(8) 0.0107(8) -0.0041(8)
    C30 0.0420(12) 0.0708(17) 0.0654(16) 0.0091(12) -0.0007(11) -0.0055(13)
_geom_special_details
;
All e.s.d.'s (except the e.s.d. in the dihedral angle between two l.s. planes)
are estimated using the full covariance matrix. The cell e.s.d.'s are taken
into account individually in the estimation of e.s.d.'s in distances, angles
and torsion angles; correlations between e.s.d.'s in cell parameters are only
used when they are defined by crystal symmetry. An approximate (isotropic)
treatment of cell e.s.d.'s is used for estimating e.s.d.'s involving l.s.
planes.
;
loop_
    _geom_bond_atom_site_label_1
    _geom_bond_atom_site_label_2
    _geom_bond_site_symmetry_2
    _geom_bond_distance
    _geom_bond_publ_flag
    O1 C21 . 1.266(3) ?
    O1 Cd1 . 2.416(3) ?
    O2 C21 . 1.245(3) ?
    O2 Cd1 . 2.336(3) ?
    O1' C21 . 1.254(4) ?
    O1' Cd1 . 2.299(5) ?
    O2' C21 . 1.314(4) ?
    O2' Cd1 . 2.331(4) ?
    Cd1 O5 . 2.3184(15) ?
    Cd1 O4 . 2.3207(14) ?
    Cd1 N2 . 2.3435(16) ?
    Cd1 N1 . 2.3444(17) ?
    Cd1 C29 . 2.660(2) ?
    Cd1 C21 . 2.691(2) ?
    O3 C16 . 1.361(3) ?
    O3 C22 . 1.430(3) ?
    O4 C29 . 1.258(3) ?
    O5 C29 . 1.262(2) ?
    O6 C24 . 1.359(3) ?
    O6 C30 . 1.429(3) ?
    N1 C1 . 1.335(3) ?
    N1 C12 . 1.359(3) ?
    N2 C10 . 1.328(3) ?
    N2 C11 . 1.370(3) ?
    C1 C2 . 1.399(4) ?
    C1 C13 . 1.495(4) ?
    C2 C3 . 1.355(5) ?
    C2 H2 . 0.9300 ?
    C3 C4 . 1.401(4) ?
    C3 H3 . 0.9300 ?
    C4 C12 . 1.419(3) ?
    C4 C5 . 1.421(4) ?
    C5 C6 . 1.336(5) ?
    C5 H5 . 0.9300 ?
    C6 C7 . 1.444(4) ?
    C6 H6 . 0.9300 ?
    C7 C8 . 1.389(4) ?
    C7 C11 . 1.415(3) ?
    C8 C9 . 1.358(4) ?
    C8 H8 . 0.9300 ?
    C9 C10 . 1.424(4) ?
    C9 H9 . 0.9300 ?
    C10 C14 . 1.495(4) ?
    C11 C12 . 1.443(3) ?
    C13 H13A . 0.9600 ?
    C13 H13B . 0.9600 ?
    C13 H13C . 0.9600 ?
    C14 H14A . 0.9600 ?
    C14 H14B . 0.9600 ?
    C14 H14C . 0.9600 ?
    C15 C20 . 1.388(3) ?
    C15 C16 . 1.410(3) ?
    C15 C21 . 1.505(3) ?
    C16 C17 . 1.385(3) ?
    C17 C18 . 1.384(3) ?
    C17 H17 . 0.9300 ?
    C18 C19 . 1.376(3) ?
    C18 H18 . 0.9300 ?
    C19 C20 . 1.385(3) ?
    C19 H19 . 0.9300 ?
    C20 H20 . 0.9300 ?
    C22 H22A . 0.9600 ?
    C22 H22B . 0.9600 ?
    C22 H22C . 0.9600 ?
    C23 C28 . 1.392(3) ?
    C23 C24 . 1.411(3) ?
    C23 C29 . 1.501(3) ?
    C24 C25 . 1.395(3) ?
    C25 C26 . 1.378(4) ?
    C25 H25 . 0.9300 ?
    C26 C27 . 1.382(3) ?
    C26 H26 . 0.9300 ?
    C27 C28 . 1.387(3) ?
    C27 H27 . 0.9300 ?
    C28 H28 . 0.9300 ?
    C30 H30A . 0.9600 ?
    C30 H30B . 0.9600 ?
    C30 H30C . 0.9600 ?
loop_
    _geom_angle_atom_site_label_1
    _geom_angle_atom_site_label_2
    _geom_angle_atom_site_label_3
    _geom_angle_site_symmetry_1
    _geom_angle_site_symmetry_3
    _geom_angle
    _geom_angle_publ_flag
    C21 O1 Cd1 . . 88.12(18) ?
    C21 O2 Cd1 . . 92.34(17) ?
    C21 O1' Cd1 . . 93.8(3) ?
    C21 O2' Cd1 . . 90.8(2) ?
    O1' Cd1 O5 . . 142.22(10) ?
    O1' Cd1 O4 . . 112.12(12) ?
    O5 Cd1 O4 . . 56.39(5) ?
    O1' Cd1 O2' . . 56.84(12) ?
    O5 Cd1 O2' . . 87.78(10) ?
    O4 Cd1 O2' . . 99.14(12) ?
    O5 Cd1 O2 . . 88.74(8) ?
    O4 Cd1 O2 . . 86.75(8) ?
    O1' Cd1 N2 . . 95.65(10) ?
    O5 Cd1 N2 . . 121.61(6) ?
    O4 Cd1 N2 . . 104.02(6) ?
    O2' Cd1 N2 . . 149.50(10) ?
    O2 Cd1 N2 . . 148.95(8) ?
    O1' Cd1 N1 . . 102.91(12) ?
    O5 Cd1 N1 . . 94.91(6) ?
    O4 Cd1 N1 . . 144.97(6) ?
    O2' Cd1 N1 . . 99.26(12) ?
    O2 Cd1 N1 . . 114.69(9) ?
    N2 Cd1 N1 . . 72.33(6) ?
    O5 Cd1 O1 . . 143.18(8) ?
    O4 Cd1 O1 . . 121.99(8) ?
    O2 Cd1 O1 . . 55.52(9) ?
    N2 Cd1 O1 . . 95.04(8) ?
    N1 Cd1 O1 . . 92.96(8) ?
    O1' Cd1 C29 . . 129.77(11) ?
    O2' Cd1 C29 . . 91.94(11) ?
    O2 Cd1 C29 . . 85.42(8) ?
    N2 Cd1 C29 . . 117.66(6) ?
    N1 Cd1 C29 . . 121.76(6) ?
    O1 Cd1 C29 . . 137.15(8) ?
    O1' Cd1 C21 . . 27.70(10) ?
    O5 Cd1 C21 . . 115.59(6) ?
    O4 Cd1 C21 . . 106.35(6) ?
    O2 Cd1 C21 . . 27.53(8) ?
    N2 Cd1 C21 . . 122.80(6) ?
    N1 Cd1 C21 . . 104.26(6) ?
    C29 Cd1 C21 . . 111.87(6) ?
    C16 O3 C22 . . 117.27(19) ?
    C29 O4 Cd1 . . 91.07(11) ?
    C29 O5 Cd1 . . 91.08(12) ?
    C24 O6 C30 . . 117.56(18) ?
    C1 N1 C12 . . 120.2(2) ?
    C1 N1 Cd1 . . 124.78(16) ?
    C12 N1 Cd1 . . 114.99(14) ?
    C10 N2 C11 . . 119.51(19) ?
    C10 N2 Cd1 . . 126.00(15) ?
    C11 N2 Cd1 . . 114.41(14) ?
    N1 C1 C2 . . 121.0(3) ?
    N1 C1 C13 . . 117.6(2) ?
    C2 C1 C13 . . 121.4(3) ?
    C3 C2 C1 . . 119.9(3) ?
    C3 C2 H2 . . 120.0 ?
    C1 C2 H2 . . 120.0 ?
    C2 C3 C4 . . 120.5(2) ?
    C2 C3 H3 . . 119.8 ?
    C4 C3 H3 . . 119.8 ?
    C3 C4 C12 . . 117.2(3) ?
    C3 C4 C5 . . 123.5(3) ?
    C12 C4 C5 . . 119.3(3) ?
    C6 C5 C4 . . 121.1(3) ?
    C6 C5 H5 . . 119.5 ?
    C4 C5 H5 . . 119.5 ?
    C5 C6 C7 . . 122.0(3) ?
    C5 C6 H6 . . 119.0 ?
    C7 C6 H6 . . 119.0 ?
    C8 C7 C11 . . 117.3(2) ?
    C8 C7 C6 . . 123.9(2) ?
    C11 C7 C6 . . 118.9(3) ?
    C9 C8 C7 . . 120.5(2) ?
    C9 C8 H8 . . 119.8 ?
    C7 C8 H8 . . 119.8 ?
    C8 C9 C10 . . 120.1(3) ?
    C8 C9 H9 . . 120.0 ?
    C10 C9 H9 . . 120.0 ?
    N2 C10 C9 . . 120.6(2) ?
    N2 C10 C14 . . 118.2(2) ?
    C9 C10 C14 . . 121.2(2) ?
    N2 C11 C7 . . 122.1(2) ?
    N2 C11 C12 . . 119.18(18) ?
    C7 C11 C12 . . 118.7(2) ?
    N1 C12 C4 . . 121.1(2) ?
    N1 C12 C11 . . 118.83(18) ?
    C4 C12 C11 . . 120.0(2) ?
    C1 C13 H13A . . 109.5 ?
    C1 C13 H13B . . 109.5 ?
    H13A C13 H13B . . 109.5 ?
    C1 C13 H13C . . 109.5 ?
    H13A C13 H13C . . 109.5 ?
    H13B C13 H13C . . 109.5 ?
    C10 C14 H14A . . 109.5 ?
    C10 C14 H14B . . 109.5 ?
    H14A C14 H14B . . 109.5 ?
    C10 C14 H14C . . 109.5 ?
    H14A C14 H14C . . 109.5 ?
    H14B C14 H14C . . 109.5 ?
    C20 C15 C16 . . 118.13(19) ?
    C20 C15 C21 . . 118.20(18) ?
    C16 C15 C21 . . 123.67(19) ?
    O3 C16 C17 . . 122.47(19) ?
    O3 C16 C15 . . 117.81(18) ?
    C17 C16 C15 . . 119.7(2) ?
    C18 C17 C16 . . 120.6(2) ?
    C18 C17 H17 . . 119.7 ?
    C16 C17 H17 . . 119.7 ?
    C19 C18 C17 . . 120.5(2) ?
    C19 C18 H18 . . 119.8 ?
    C17 C18 H18 . . 119.8 ?
    C18 C19 C20 . . 119.1(2) ?
    C18 C19 H19 . . 120.5 ?
    C20 C19 H19 . . 120.5 ?
    C19 C20 C15 . . 122.0(2) ?
    C19 C20 H20 . . 119.0 ?
    C15 C20 H20 . . 119.0 ?
    O2 C21 O1' . . 113.5(3) ?
    O2 C21 O1 . . 123.7(3) ?
    O1' C21 O2' . . 118.2(3) ?
    O1 C21 O2' . . 117.8(3) ?
    O2 C21 C15 . . 119.3(2) ?
    O1' C21 C15 . . 121.7(3) ?
    O1 C21 C15 . . 116.7(2) ?
    O2' C21 C15 . . 119.9(2) ?
    O2 C21 Cd1 . . 60.13(15) ?
    O1' C21 Cd1 . . 58.5(2) ?
    O1 C21 Cd1 . . 63.82(17) ?
    O2' C21 Cd1 . . 60.0(2) ?
    C15 C21 Cd1 . . 179.11(14) ?
    O3 C22 H22A . . 109.5 ?
    O3 C22 H22B . . 109.5 ?
    H22A C22 H22B . . 109.5 ?
    O3 C22 H22C . . 109.5 ?
    H22A C22 H22C . . 109.5 ?
    H22B C22 H22C . . 109.5 ?
    C28 C23 C24 . . 118.41(18) ?
    C28 C23 C29 . . 118.45(18) ?
    C24 C23 C29 . . 123.11(19) ?
    O6 C24 C25 . . 123.07(19) ?
    O6 C24 C23 . . 117.39(17) ?
    C25 C24 C23 . . 119.5(2) ?
    C26 C25 C24 . . 120.3(2) ?
    C26 C25 H25 . . 119.9 ?
    C24 C25 H25 . . 119.9 ?
    C25 C26 C27 . . 121.2(2) ?
    C25 C26 H26 . . 119.4 ?
    C27 C26 H26 . . 119.4 ?
    C26 C27 C28 . . 118.7(2) ?
    C26 C27 H27 . . 120.7 ?
    C28 C27 H27 . . 120.7 ?
    C27 C28 C23 . . 121.9(2) ?
    C27 C28 H28 . . 119.1 ?
    C23 C28 H28 . . 119.1 ?
    O4 C29 O5 . . 120.88(18) ?
    O4 C29 C23 . . 121.38(17) ?
    O5 C29 C23 . . 117.70(18) ?
    O4 C29 Cd1 . . 60.71(10) ?
    O5 C29 Cd1 . . 60.61(10) ?
    C23 C29 Cd1 . . 175.00(13) ?
    O6 C30 H30A . . 109.5 ?
    O6 C30 H30B . . 109.5 ?
    H30A C30 H30B . . 109.5 ?
    O6 C30 H30C . . 109.5 ?
    H30A C30 H30C . . 109.5 ?
    H30B C30 H30C . . 109.5 ?
loop_
    _geom_hbond_atom_site_label_D
    _geom_hbond_atom_site_label_H
    _geom_hbond_atom_site_label_A
    _geom_hbond_site_symmetry_A
    _geom_hbond_distance_DH
    _geom_hbond_distance_HA
    _geom_hbond_distance_DA
    _geom_hbond_angle_DHA
    C20 H20 O5 1_565 0.93 2.46 3.312(3) 151.9
    C17 H17 O6 4_566 0.93 2.60 3.487(3) 160.7
    C14 H14A O4 . 0.96 2.45 3.322(3) 150.2
    C6 H6 O5 3_655 0.93 2.55 3.206(3) 127.6
data_global
_journal_date_recd_electronic     2011-11-22
_journal_date_accepted     2012-03-12
_journal_name_full     'Acta Crystallographica, Section E'
_journal_year     2012
_journal_volume     68
_journal_issue      4
_journal_page_first     m443
_journal_page_last     m443
_journal_paper_category     QM
_journal_paper_doi     10.1107/S1600536812010835
_journal_coeditor_code     BG2438
_publ_contact_author_name     'Pei-Zheng Zhao'
_publ_contact_author_address
;
College of Chemistry and Environmental Science
Henan Normal University
Xinxiang 453007
People's Republic of China
;
_publ_contact_author_email     pz_zhao@hotmail.com
_publ_contact_author_fax     '86-373-3326335'
_publ_contact_author_phone     '86-373-3326544'
_publ_section_title
;\
(2,9-Dimethyl-1,10-phenanthroline-\k^2^<i>N</i>,<i>N</i>')bis(2-\
methoxybenzoato-\k^2^<i>O</i>^1^,<i>O</i>^1'^)cadmium
;
loop_
    _publ_author_name
    _publ_author_footnote
    _publ_author_address
    'Zhang, Heng' .
;
College of Chemistry and Environmental Science
Henan Normal University
Xinxiang 453007
People's Republic of China
;
    'Zhao, Pei-Zheng' .
;
College of Chemistry and Environmental Science
Henan Normal University
Xinxiang 453007
People's Republic of China
;
