# Supplementary material for: (2,9-Dimethyl-1,10-phenanthroline-κ2 N,N′)bis­(2-meth­oxy­benzoato-κ2 O 1,O 1′)cadmium
Source: Acta Crystallogr Sect E Struct Rep Online. 2012 Mar 17;68(Pt 4):m443. doi: 10.1107/S1600536812010835 (PMC3343841; doi:10.1107/S1600536812010835)
Supplement: Supplementary file 2 [file e-68-0m443-Isup2.hkl]

# 
# h,k,l, Fc-squared, Fo-squared, sigma(Fo-squared) and status flag 
# 
data_I
_shelx_title ' A in P2(1)/c' 
_shelx_refln_list_code          4 
_shelx_F_calc_maximum      384.54 
_exptl_crystal_F_000      1264.00 
_reflns_d_resolution_high  0.8257 
 
loop_ 
 _symmetry_equiv_pos_as_xyz 
 'x, y, z' 
 '-x, y+1/2, -z+1/2' 
 '-x, -y, -z' 
 'x, -y-1/2, z-1/2' 
 
_cell_length_a    16.9045 
_cell_length_b     8.0547 
_cell_length_c    19.3625 
_cell_angle_alpha  90.000 
_cell_angle_beta  101.877 
_cell_angle_gamma  90.000 
 
_shelx_F_squared_multiplier     1.000 
 
loop_ 
 _refln_index_h 
 _refln_index_k 
 _refln_index_l 
 _refln_F_squared_calc 
 _refln_F_squared_meas 
 _refln_F_squared_sigma 
 _refln_observed_status 
   2   0   0     9031.78     9619.55    210.96 o 
   3   0   0       23.44       14.56      3.86 o 
   4   0   0      908.53      964.54     27.19 o 
   5   0   0     2921.32     2536.43     32.16 o 
   6   0   0    11991.02    11856.08     90.39 o 
   7   0   0     9404.85     9778.41     77.37 o 
   8   0   0    19550.77    19622.56    211.28 o 
   9   0   0      106.18       65.97      7.81 o 
  10   0   0     6942.18     6827.54     80.28 o 
  11   0   0    10484.75    10584.13    114.86 o 
  12   0   0     2638.57     2806.61     49.52 o 
  13   0   0     3253.57     3307.10     53.80 o 
  14   0   0        5.72       14.38      7.10 o 
  15   0   0     3139.57     3060.92     55.07 o 
  16   0   0     2795.64     2762.41     53.67 o 
  17   0   0       10.38       16.53      8.17 o 
  18   0   0     3304.02     3268.78    100.41 o 
  19   0   0     1241.83     1193.01     37.83 o 
  20   0   0     1549.26     1598.97     45.26 o 
   1   1   0    16405.84    16976.79    147.81 o 
   2   1   0    13945.70    14122.29     88.40 o 
   3   1   0     9299.95     9632.65     50.39 o 
   4   1   0    13985.38    13934.90     88.88 o 
   5   1   0        0.76        8.47      1.63 o 
   6   1   0    15538.72    15715.33     91.62 o 
   7   1   0     4464.14     4477.64     32.82 o 
   8   1   0      649.69      665.37     10.35 o 
   9   1   0    17837.10    18578.05    110.74 o 
  10   1   0     1650.35     1566.14     29.90 o 
  11   1   0     5670.72     5407.67     49.54 o 
  12   1   0     8088.68     7909.54     66.85 o 
  13   1   0      959.98      908.02     18.63 o 
  14   1   0     2396.88     2308.61     32.03 o 
  15   1   0      691.76      653.39     29.40 o 
  16   1   0     1325.28     1246.53     36.95 o 
  17   1   0      941.25      957.90     22.90 o 
  18   1   0       59.28       67.63      8.56 o 
  19   1   0      489.64      502.07     17.65 o 
   0   2   0     2739.74     2967.84     31.68 o 
   1   2   0     1805.98     1929.40     15.23 o 
   2   2   0     5363.73     5447.44     34.68 o 
   3   2   0       13.18       12.50      1.49 o 
   4   2   0     1242.97     1316.32     11.36 o 
   5   2   0     1615.17     1684.95     12.75 o 
   6   2   0     1879.71     2090.62     15.26 o 
   7   2   0     1404.09     1478.33     13.50 o 
   8   2   0      195.83      278.12      5.42 o 
   9   2   0      138.13      178.54      9.43 o 
  10   2   0      224.94      222.95      9.22 o 
  11   2   0       27.24       24.62      4.38 o 
  12   2   0      229.22      206.36      9.45 o 
  13   2   0     3145.09     3077.45     41.60 o 
  14   2   0        3.35       -2.11      5.03 o 
  15   2   0        0.38        9.20      5.07 o 
  16   2   0      287.48      255.79     13.58 o 
  17   2   0      337.15      307.92     13.73 o 
  18   2   0       31.26       26.66      7.08 o 
  19   2   0        1.58        0.50      6.65 o 
   1   3   0     1459.22     1490.66     12.48 o 
   2   3   0     1802.60     1683.25     16.24 o 
   3   3   0     1723.09     1613.25     13.59 o 
   4   3   0     1680.74     1519.23     13.46 o 
   5   3   0      468.58      540.85      7.81 o 
   6   3   0     7355.36     7242.95     40.37 o 
   7   3   0     5196.57     5283.10     32.12 o 
   8   3   0      200.81      260.04      5.68 o 
   9   3   0     2531.37     2383.77     24.27 o 
  10   3   0       21.64       13.65      3.51 o 
  11   3   0      335.93      285.92      8.88 o 
  12   3   0      282.67      300.19     12.48 o 
  13   3   0      252.58      222.90     10.31 o 
  14   3   0     1244.32     1311.94     23.90 o 
  15   3   0      778.60      803.94     34.99 o 
  16   3   0       38.59       49.73      9.17 o 
  17   3   0      552.45      582.03     25.27 o 
  18   3   0        7.89        4.54      7.28 o 
  19   3   0       17.83       23.35      8.42 o 
   0   4   0     3345.72     2948.81     30.94 o 
   1   4   0     5817.31     5945.27     37.05 o 
   2   4   0    17151.73    17369.93     92.72 o 
   3   4   0     8805.68     8444.93     49.83 o 
   4   4   0     3365.66     3572.96     25.84 o 
   5   4   0    14947.62    14695.75     81.22 o 
   6   4   0     2267.36     2210.80     19.45 o 
   7   4   0      725.10      697.36      9.47 o 
   8   4   0     3487.50     3347.22     27.17 o 
   9   4   0       13.17       11.33      3.46 o 
  10   4   0     3004.97     2955.74     34.22 o 
  11   4   0     1616.59     1635.03     24.98 o 
  12   4   0        7.54        3.75      4.53 o 
  13   4   0     3285.12     3286.29     47.20 o 
  14   4   0      146.39      136.75     11.03 o 
  15   4   0     1033.51     1064.09     27.35 o 
  16   4   0     1669.77     1679.86     35.71 o 
  17   4   0       37.59       46.05      9.72 o 
  18   4   0      827.25      872.84     27.72 o 
   1   5   0     3374.26     3284.28     30.57 o 
   2   5   0     5142.07     5380.76     36.20 o 
   3   5   0      907.46      875.23     15.14 o 
   4   5   0    11602.20    11893.90     86.70 o 
   5   5   0      272.59      286.94     11.12 o 
   6   5   0     5287.87     5283.68     46.52 o 
   7   5   0     3264.58     3201.90     30.61 o 
   8   5   0      513.71      463.18     11.25 o 
   9   5   0     2246.68     2116.72     25.21 o 
  10   5   0     1160.15     1207.87     19.12 o 
  11   5   0     1829.11     1779.89     24.08 o 
  12   5   0     1645.11     1678.36     27.43 o 
  13   5   0       10.09       14.86      5.78 o 
  14   5   0     2836.97     2791.16     58.64 o 
  15   5   0     1502.40     1463.68     33.27 o 
  16   5   0      438.07      412.15     22.04 o 
  17   5   0     1444.83     1486.11     35.71 o 
   0   6   0     1790.72     1721.05     36.21 o 
   1   6   0       27.89       27.72      6.60 o 
   2   6   0      176.07      167.46      8.27 o 
   3   6   0     3475.06     3566.75     36.99 o 
   4   6   0      285.72      292.52      9.59 o 
   5   6   0     4886.25     4871.42     42.42 o 
   6   6   0       19.78       17.75      4.57 o 
   7   6   0       59.94       63.60      6.04 o 
   8   6   0      444.75      450.00     13.93 o 
   9   6   0      103.66      113.15      7.27 o 
  10   6   0      326.34      348.71     11.41 o 
  11   6   0     1101.88     1067.19     19.53 o 
  12   6   0      582.75      556.24     14.86 o 
  13   6   0      778.57      741.57     21.68 o 
  14   6   0      142.24      156.85     13.17 o 
  15   6   0      248.61      229.55     16.33 o 
   1   7   0      125.70      112.37      7.94 o 
   2   7   0       91.78       94.52      8.53 o 
   3   7   0      400.32      403.08     31.39 o 
   4   7   0      196.35      211.35     10.43 o 
   5   7   0       70.26       48.63     13.18 o 
   6   7   0        1.29       -3.74      4.99 o 
   7   7   0       28.57       33.89      9.61 o 
   8   7   0      210.30      218.73     11.07 o 
   9   7   0      167.48      150.97      8.54 o 
  10   7   0       25.53       19.83      5.34 o 
  11   7   0       87.40       90.39      7.70 o 
  12   7   0       12.48        7.19      5.51 o 
  13   7   0        2.49       -1.36      5.98 o 
   0   8   0      777.54      769.81     26.96 o 
   1   8   0       55.52       58.48      7.72 o 
   2   8   0      369.98      346.58     13.53 o 
   3   8   0      256.88      279.12     13.71 o 
   4   8   0        1.60       -0.31      5.26 o 
   5   8   0      451.24      447.76     15.33 o 
   6   8   0       92.59      104.71     10.73 o 
   7   8   0      130.34      133.91     11.79 o 
   8   8   0      387.01      403.42     22.40 o 
   9   8   0        2.47        3.40      7.04 o 
  10   8   0       30.66       37.00      7.43 o 
  11   8   0      125.40      134.69     10.44 o 
   1   9   0      408.60      416.56     15.77 o 
   2   9   0      254.43      270.61     13.31 o 
   3   9   0      260.84      246.12     12.91 o 
   4   9   0      656.26      719.55     20.18 o 
   5   9   0       84.59       91.22      9.51 o 
   6   9   0      413.55      463.21     25.45 o 
   7   9   0      296.33      317.62     17.22 o 
 -20   1   1      322.07      359.15     28.84 o 
 -19   1   1      194.65      216.52     12.99 o 
 -18   1   1     1138.23     1183.25     26.51 o 
 -17   1   1       46.93       45.97      7.17 o 
 -16   1   1     1366.06     1295.26     29.21 o 
 -15   1   1     2275.50     2116.23     31.52 o 
 -14   1   1      726.56      717.24     17.35 o 
 -13   1   1      142.65      120.38      7.85 o 
 -12   1   1      457.39      423.69     12.53 o 
 -11   1   1     2948.30     2855.43     32.54 o 
 -10   1   1     1705.79     1626.91     18.31 o 
  -9   1   1      754.91      846.00     12.26 o 
  -8   1   1     8218.29     8232.83     63.12 o 
  -7   1   1      355.19      326.99      6.68 o 
  -6   1   1       46.27       80.20      3.41 o 
  -5   1   1      262.57      231.66      4.97 o 
  -4   1   1    12836.88    13103.60     67.82 o 
  -3   1   1     7365.00     7412.26     44.14 o 
  -2   1   1    14625.71    15002.33     83.63 o 
  -1   1   1     4976.38     5157.33     39.87 o 
   0   1   1    30266.28    29692.79    372.34 o 
   1   1   1      872.63      806.04      9.23 o 
   2   1   1      456.72      507.21      5.09 o 
   3   1   1     3289.27     3245.41     18.19 o 
   4   1   1     1997.12     1993.63     15.34 o 
   5   1   1     1828.12     1896.73     14.62 o 
   6   1   1     3059.71     3069.87     21.16 o 
   7   1   1      324.97      348.13      7.37 o 
   8   1   1     6569.46     6907.86     48.62 o 
   9   1   1       65.22       38.49      3.68 o 
  10   1   1      456.62      517.88     10.17 o 
  11   1   1     4086.91     4012.66     40.66 o 
  12   1   1      544.03      592.41     15.98 o 
  13   1   1        3.28        2.12      4.85 o 
  14   1   1     1067.59     1005.04     20.62 o 
  15   1   1        0.71       -6.36      4.43 o 
  16   1   1     1717.22     1629.08     28.47 o 
  17   1   1      199.98      205.89     11.71 o 
  18   1   1      774.44      729.06     20.49 o 
  19   1   1      288.24      283.46     16.02 o 
 -19   2   1      816.32      798.36     22.13 o 
 -18   2   1        6.27       -3.55      5.48 o 
 -17   2   1     1293.09     1286.99     26.01 o 
 -16   2   1     1439.29     1369.37     25.98 o 
 -15   2   1       63.27       59.04      7.21 o 
 -14   2   1     2856.81     2738.11     52.35 o 
 -13   2   1      119.01      121.43      7.94 o 
 -12   2   1     2554.59     2428.94     38.94 o 
 -11   2   1    10869.77    10819.23     74.66 o 
 -10   2   1      135.18      113.15      5.55 o 
  -9   2   1    17467.66    17285.56    104.79 o 
  -8   2   1     3719.44     3655.17     32.04 o 
  -7   2   1     8541.21     8348.14     49.35 o 
  -6   2   1     9667.97     9275.19     48.22 o 
  -5   2   1      549.60      551.01      6.96 o 
  -4   2   1     6868.43     7010.68     40.01 o 
  -3   2   1     5343.86     5143.61     30.28 o 
  -2   2   1     2825.55     2964.71     19.10 o 
  -1   2   1    14892.60    15220.59     78.38 o 
   0   2   1    10031.81    10517.33     61.17 o 
   1   2   1       84.85       60.49      4.74 o 
   2   2   1     4566.33     4316.42     28.86 o 
   3   2   1     1293.66     1334.13     12.70 o 
   4   2   1     1162.79     1104.12     12.38 o 
   5   2   1     9135.27     9601.22     49.07 o 
   6   2   1     5473.86     5608.88     39.73 o 
   7   2   1    17106.54    17627.23     94.12 o 
   8   2   1      919.55      994.46     11.89 o 
   9   2   1     5469.52     5604.51     42.38 o 
  10   2   1     5956.79     5963.19     45.51 o 
  11   2   1      419.46      434.86     10.33 o 
  12   2   1     6156.25     6143.15     56.35 o 
  13   2   1      547.54      523.21     15.07 o 
  14   2   1     4861.58     4933.39     51.44 o 
  15   2   1     1108.60     1044.41     21.99 o 
  16   2   1        1.88        1.60      5.20 o 
  17   2   1     1236.59     1225.28     25.67 o 
  18   2   1      722.13      715.22     20.30 o 
  19   2   1      109.90       97.57     11.58 o 
 -19   3   1       25.82       37.16      9.20 o 
 -18   3   1     1765.62     1701.05     37.27 o 
 -17   3   1      616.26      620.74     30.85 o 
 -16   3   1     1276.42     1246.45     29.79 o 
 -15   3   1     2268.26     2220.84     45.90 o 
 -14   3   1       55.18       57.93      6.79 o 
 -13   3   1     2799.64     2670.19     34.09 o 
 -12   3   1     1518.51     1473.45     20.31 o 
 -11   3   1       71.00       67.02      5.06 o 
 -10   3   1     7401.25     7384.38     86.12 o 
  -9   3   1     2075.26     2099.67     20.22 o 
  -8   3   1     1578.83     1434.02     13.50 o 
  -7   3   1     3119.02     2953.68     21.07 o 
  -6   3   1       53.55       59.61      3.23 o 
  -5   3   1    18471.35    18831.34     99.48 o 
  -4   3   1     1005.01      922.43     10.10 o 
  -3   3   1     5011.62     4929.88     30.84 o 
  -2   3   1    14370.41    13839.85     98.95 o 
  -1   3   1      352.06      380.25      7.44 o 
   0   3   1     8701.71     8515.61     57.99 o 
   1   3   1     8003.07     7978.99     50.28 o 
   2   3   1     6837.85     6782.40     44.26 o 
   3   3   1    12791.09    12705.88     76.29 o 
   4   3   1     1117.69     1182.75     11.46 o 
   5   3   1    12534.21    12874.34     70.74 o 
   6   3   1     6823.71     6711.61     38.04 o 
   7   3   1        3.47       -0.44      2.17 o 
   8   3   1     3736.33     3715.51     28.24 o 
   9   3   1     1507.92     1385.74     17.69 o 
  10   3   1     2783.92     2902.64     28.60 o 
  11   3   1     6823.68     6934.50     53.11 o 
  12   3   1      461.40      426.42     14.45 o 
  13   3   1      879.16      871.50     21.10 o 
  14   3   1       83.96       74.52     10.38 o 
  15   3   1      594.93      607.42     20.54 o 
  16   3   1     2171.20     2014.10     38.47 o 
  17   3   1       61.03       25.79     11.60 o 
  18   3   1      940.30      899.69     27.26 o 
 -18   4   1       30.30       11.92     13.08 o 
 -17   4   1      175.14      162.92     20.72 o 
 -16   4   1      217.33      198.14     22.10 o 
 -15   4   1        3.57        3.02      6.39 o 
 -14   4   1      581.16      525.86     18.78 o 
 -13   4   1      180.18      174.30     11.71 o 
 -12   4   1       22.68       24.14      8.64 o 
 -11   4   1     1729.54     1728.81     31.79 o 
 -10   4   1       14.01        7.27      3.65 o 
  -9   4   1      932.40      854.26     12.68 o 
  -8   4   1      490.31      461.82      7.97 o 
  -7   4   1     2353.37     2392.58     21.05 o 
  -6   4   1     6069.76     6069.59     39.70 o 
  -5   4   1     1217.33     1216.25     13.30 o 
  -4   4   1      962.82      896.84     10.92 o 
  -3   4   1     1999.81     1951.91     16.96 o 
  -2   4   1       50.73       60.53      4.06 o 
  -1   4   1     1430.32     1272.96     12.70 o 
   0   4   1     7978.61     8387.21     49.01 o 
   1   4   1     1343.95     1285.79     12.63 o 
   2   4   1     5094.36     5604.95     35.39 o 
   3   4   1     1365.19     1542.27     17.01 o 
   4   4   1     1452.42     1431.40     16.62 o 
   5   4   1      173.82      185.04      5.21 o 
   6   4   1      215.01      211.12      5.79 o 
   7   4   1      422.20      420.61      8.39 o 
   8   4   1        4.28        8.46      3.09 o 
   9   4   1     2153.84     2225.69     24.78 o 
  10   4   1      531.27      537.24     13.96 o 
  11   4   1      494.37      492.73     14.18 o 
  12   4   1     2059.91     2087.56     29.78 o 
  13   4   1      343.58      319.35     14.80 o 
  14   4   1      277.51      285.58     15.05 o 
  15   4   1      209.25      195.28     13.43 o 
  16   4   1      304.72      341.56     17.38 o 
  17   4   1      138.24      118.26     19.37 o 
  18   4   1       83.13      100.84     12.25 o 
 -17   5   1        2.89        6.84      7.64 o 
 -16   5   1      389.85      398.02     18.77 o 
 -15   5   1        0.07        2.95      6.84 o 
 -14   5   1      335.16      325.11     16.26 o 
 -13   5   1        3.69        3.66      5.73 o 
 -12   5   1        6.72        0.82      6.95 o 
 -11   5   1       20.51        9.78      5.61 o 
 -10   5   1      815.60      852.13     15.87 o 
  -9   5   1     1029.28      984.98     16.54 o 
  -8   5   1        2.91       14.46      4.26 o 
  -7   5   1        1.15       -0.98      3.03 o 
  -6   5   1        0.05       -7.15      4.77 o 
  -5   5   1      102.44       98.46      5.51 o 
  -4   5   1      102.26       93.32      7.64 o 
  -3   5   1      314.19      317.48      7.04 o 
  -2   5   1      199.17      213.02      6.03 o 
  -1   5   1      397.90      394.74      7.51 o 
   0   5   1       39.50       46.25      3.14 o 
   1   5   1       69.10       92.34      4.36 o 
   2   5   1       88.81      121.84      5.57 o 
   3   5   1       10.52        9.71      3.79 o 
   4   5   1        3.31        1.70      4.79 o 
   5   5   1        4.46        9.14      3.32 o 
   6   5   1        0.35        1.64      3.11 o 
   7   5   1        0.11        1.94      3.51 o 
   8   5   1      172.52      200.82      8.11 o 
   9   5   1      152.78      168.48      7.67 o 
  10   5   1      305.35      292.91     14.47 o 
  11   5   1       90.92       79.25      7.99 o 
  12   5   1      320.38      303.50     12.52 o 
  13   5   1       64.07       79.21     10.51 o 
  14   5   1       66.12       92.32     10.77 o 
  15   5   1       23.55       29.50      8.71 o 
  16   5   1       53.00       56.88     10.48 o 
  17   5   1      185.27      206.82     15.29 o 
 -15   6   1      123.12      135.46     14.45 o 
 -14   6   1      730.83      772.09     35.98 o 
 -13   6   1      119.26      117.54     13.02 o 
 -12   6   1      762.10      781.57     17.19 o 
 -11   6   1      509.73      547.33     22.75 o 
 -10   6   1       22.25       29.64      5.49 o 
  -9   6   1     1480.15     1492.77     21.87 o 
  -8   6   1     1497.43     1452.72     24.16 o 
  -7   6   1     1795.78     1919.79     23.99 o 
  -6   6   1     3366.98     3362.12     33.07 o 
  -5   6   1     1062.31     1085.22     17.10 o 
  -4   6   1      986.86      916.85     15.37 o 
  -3   6   1      900.97      881.28     17.22 o 
  -2   6   1      406.44      388.87     11.71 o 
  -1   6   1     2511.34     2604.78     44.05 o 
   0   6   1      275.11      279.66     10.17 o 
   1   6   1      488.50      466.67     12.21 o 
   2   6   1      330.45      336.97      9.30 o 
   3   6   1      207.91      188.06      7.64 o 
   4   6   1     4729.69     4631.77     39.93 o 
   5   6   1     2608.12     2484.38     27.26 o 
   6   6   1      117.75       96.40      6.35 o 
   7   6   1      617.87      605.82     16.16 o 
   8   6   1       51.71       61.20      7.83 o 
   9   6   1      862.73      913.87     17.08 o 
  10   6   1     1377.82     1472.49     27.94 o 
  11   6   1      138.45      186.65     10.64 o 
  12   6   1     1809.79     1761.07     29.91 o 
  13   6   1        2.06       11.84      6.24 o 
  14   6   1      519.78      530.20     20.87 o 
  15   6   1      567.70      585.57     22.47 o 
 -14   7   1        1.18        0.26      6.15 o 
 -13   7   1     1015.23     1062.27     21.48 o 
 -12   7   1      489.77      481.58     14.46 o 
 -11   7   1      350.19      355.62     12.49 o 
 -10   7   1      675.50      690.81     16.22 o 
  -9   7   1      363.43      347.47     13.41 o 
  -8   7   1      664.16      701.82     21.18 o 
  -7   7   1     2457.64     2452.63     39.41 o 
  -6   7   1       22.92        2.29      5.46 o 
  -5   7   1     4383.75     4242.29     45.87 o 
  -4   7   1     1097.33     1013.50     25.50 o 
  -3   7   1     3956.24     3845.42     42.85 o 
  -2   7   1     1544.38     1499.98     48.38 o 
  -1   7   1       13.69        8.56      4.90 o 
   0   7   1      949.96      977.51     33.37 o 
   1   7   1      536.12      531.46     20.42 o 
   2   7   1      231.05      258.26     11.21 o 
   3   7   1     6443.62     6306.94     80.49 o 
   4   7   1       29.63       27.30      8.98 o 
   5   7   1     1485.55     1438.89     24.61 o 
   6   7   1     3144.35     3058.63     37.64 o 
   7   7   1       82.72       70.17      7.60 o 
   8   7   1     1997.89     2030.33     30.95 o 
   9   7   1      114.06      124.73      8.09 o 
  10   7   1      661.85      644.65     15.64 o 
  11   7   1      725.20      773.17     17.67 o 
  12   7   1       22.81       25.39      6.11 o 
  13   7   1      907.13      938.71     27.87 o 
 -11   8   1      515.42      553.43     17.68 o 
 -10   8   1        1.41       -8.13      5.42 o 
  -9   8   1      518.59      547.51     20.57 o 
  -8   8   1      452.34      456.69     18.94 o 
  -7   8   1       69.21       92.79     10.34 o 
  -6   8   1     1438.62     1339.52     30.49 o 
  -5   8   1       15.75       12.51      6.18 o 
  -4   8   1     1046.17      988.67     21.67 o 
  -3   8   1     1119.66     1097.47     22.78 o 
  -2   8   1       30.72       10.89      6.15 o 
  -1   8   1      994.59      978.12     21.38 o 
   0   8   1       79.53       88.67      8.38 o 
   1   8   1      989.45      963.56     21.50 o 
   2   8   1      972.41      951.27     21.20 o 
   3   8   1       11.62       12.37      6.21 o 
   4   8   1      794.27      796.78     22.82 o 
   5   8   1      772.19      689.59     36.40 o 
   6   8   1      187.50      157.39     12.26 o 
   7   8   1      973.65      938.94     25.42 o 
   8   8   1        0.06       -4.05      6.59 o 
   9   8   1      775.40      719.66     29.74 o 
  10   8   1      351.39      403.95     14.92 o 
  11   8   1      253.16      259.08     19.37 o 
  -7   9   1       76.07       79.59     10.56 o 
  -6   9   1        1.31       -6.02      6.50 o 
  -5   9   1      111.70      107.99      9.82 o 
  -4   9   1       17.69        9.34      6.28 o 
  -3   9   1       67.22       67.07      8.54 o 
  -2   9   1      273.09      260.79     13.16 o 
  -1   9   1       54.74       50.98      8.05 o 
   0   9   1       18.61       18.27      6.69 o 
   1   9   1        8.94       12.88      6.45 o 
   2   9   1       27.84       31.14      7.42 o 
   3   9   1       39.71       14.02      6.48 o 
   4   9   1       71.93       78.24      9.10 o 
   5   9   1       50.97       40.92      7.85 o 
   6   9   1       30.43       32.01      9.05 o 
   7   9   1        6.22       11.92      8.04 o 
 -20   0   2     1863.35     1870.23     49.09 o 
 -19   0   2        9.27       17.43      9.48 o 
 -18   0   2     2607.59     2807.28     57.41 o 
 -17   0   2     1315.32     1397.10     82.81 o 
 -16   0   2      381.15      379.37     20.36 o 
 -15   0   2     3299.97     3161.43     56.49 o 
 -14   0   2      850.72      766.23     25.20 o 
 -13   0   2     1810.16     1857.73     38.40 o 
 -12   0   2    10703.01    10345.78    153.04 o 
 -11   0   2      123.45      134.15     10.47 o 
 -10   0   2    13083.95    12634.95    129.68 o 
  -9   0   2     8929.75     9151.79     74.91 o 
  -8   0   2     9827.02     9500.00    152.05 o 
  -7   0   2    11639.06    11028.40    108.83 o 
  -6   0   2     3304.62     3325.77     58.48 o 
  -5   0   2     1539.79     1551.52     23.00 o 
  -4   0   2    21564.27    21616.22    190.17 o 
  -3   0   2      773.43      920.88     14.99 o 
  -2   0   2    10453.37    10705.01     95.76 o 
   1   0   2    40247.89    38048.75   2115.11 o 
   2   0   2     2919.12     3109.04     26.82 o 
   3   0   2   147873.34   117988.70   3105.05 o 
   4   0   2     3015.41     2948.97     27.28 o 
   5   0   2    23695.92    24313.01    279.22 o 
   6   0   2     7986.25     7826.57     63.82 o 
   7   0   2     1502.67     1559.55     19.79 o 
   8   0   2     6099.63     5433.93     49.54 o 
   9   0   2     8841.27     8804.14     74.55 o 
  10   0   2     1969.46     2057.19     33.95 o 
  11   0   2     7586.99     7675.49     99.17 o 
  12   0   2      331.31      375.75     16.88 o 
  13   0   2     1987.69     1962.31     64.20 o 
  14   0   2     5510.55     5503.87    122.37 o 
  15   0   2      171.03      167.48     13.90 o 
  16   0   2     2743.73     2834.74     55.07 o 
  17   0   2     1233.99     1261.56     36.47 o 
  18   0   2      447.57      392.97     41.50 o 
  19   0   2     1226.40     1209.95     38.62 o 
 -20   1   2       31.10       34.73      8.12 o 
 -19   1   2     1045.54     1094.13     25.51 o 
 -18   1   2      644.18      648.69     19.10 o 
 -17   1   2      406.28      454.75     15.74 o 
 -16   1   2     3415.99     3482.74     43.25 o 
 -15   1   2      599.55      578.07     16.44 o 
 -14   1   2       17.56       11.91      5.15 o 
 -13   1   2      858.78      825.20     17.74 o 
 -12   1   2     2208.47     2147.50     28.42 o 
 -11   1   2    13812.27    13493.46     98.76 o 
 -10   1   2      208.86      208.42      6.69 o 
  -9   1   2    13332.80    13280.86     82.36 o 
  -8   1   2     4232.39     4151.40     31.84 o 
  -7   1   2       63.88       41.64      2.86 o 
  -6   1   2     9511.50     9338.12     57.66 o 
  -5   1   2     1318.34     1486.52     13.48 o 
  -4   1   2     2224.04     2194.38     16.64 o 
  -3   1   2    24236.21    24257.54    158.48 o 
  -2   1   2     6135.15     6220.08     33.77 o 
  -1   1   2     5963.74     5897.76     39.43 o 
   0   1   2    26281.59    26529.69    193.37 o 
   1   1   2      719.07      690.69     15.06 o 
   2   1   2    32385.94    31212.27    159.15 o 
   3   1   2     1862.18     1976.95     14.97 o 
   4   1   2    10571.08    10288.70     55.43 o 
   5   1   2     7045.44     7230.13     45.12 o 
   6   1   2      370.34      471.01      7.25 o 
   7   1   2     5351.05     4994.67     32.19 o 
   8   1   2      528.75      525.88      7.94 o 
   9   1   2     7820.25     8322.85     58.46 o 
  10   1   2     5479.09     5517.31     54.80 o 
  11   1   2      338.51      298.60     10.45 o 
  12   1   2     3089.69     2986.20     35.08 o 
  13   1   2     2297.02     2320.64     31.32 o 
  14   1   2     1041.26     1034.84     21.12 o 
  15   1   2     2377.22     2328.91     33.63 o 
  16   1   2      243.45      203.69     11.26 o 
  17   1   2     1401.35     1419.86     27.61 o 
  18   1   2      615.68      571.27     18.36 o 
  19   1   2       38.29       33.71      7.80 o 
 -19   2   2       36.36       29.23      7.72 o 
 -18   2   2       90.23       74.83      8.63 o 
 -17   2   2      155.70      145.59     10.20 o 
 -16   2   2       14.63       14.05      6.50 o 
 -15   2   2        5.60       12.62      5.24 o 
 -14   2   2      329.60      304.45     12.05 o 
 -13   2   2     1215.69     1235.95     21.93 o 
 -12   2   2      301.59      278.37     17.10 o 
 -11   2   2       16.35        3.84      3.34 o 
 -10   2   2      716.92      660.89     16.28 o 
  -9   2   2       30.04       23.32      3.32 o 
  -8   2   2        0.26        4.65      2.49 o 
  -7   2   2     2544.52     2576.72     20.59 o 
  -6   2   2       33.16       27.61      2.02 o 
  -5   2   2       11.54       16.08      1.76 o 
  -4   2   2       97.85      124.45      3.44 o 
  -3   2   2        0.45       -0.91      1.28 o 
  -2   2   2     8897.80     9397.80     50.75 o 
  -1   2   2    30158.54    30559.86    154.36 o 
   0   2   2     8476.80     9112.11     54.07 o 
   1   2   2    36033.69    37474.75    206.18 o 
   2   2   2      661.33      728.72      8.73 o 
   3   2   2     6157.45     6161.34     57.18 o 
   4   2   2      419.58      515.10      6.12 o 
   5   2   2     1621.27     1524.73     13.35 o 
   6   2   2      375.18      383.93      6.56 o 
   7   2   2      446.90      463.26      8.09 o 
   8   2   2       14.93       22.23      4.07 o 
   9   2   2      318.91      358.49      8.72 o 
  10   2   2        0.26       -3.81      2.54 o 
  11   2   2     1194.93     1226.21     17.53 o 
  12   2   2      173.61      169.84      8.82 o 
  13   2   2       80.46       98.27      7.67 o 
  14   2   2      128.33      136.53     12.25 o 
  15   2   2        5.15       -2.24      4.63 o 
  16   2   2      511.26      469.19     15.96 o 
  17   2   2       21.42       25.27      6.74 o 
  18   2   2       64.14       74.07     10.58 o 
  19   2   2      105.27       84.75     11.50 o 
 -19   3   2       70.94       84.30     11.52 o 
 -18   3   2       59.58       50.30      9.73 o 
 -17   3   2      175.60      151.96     12.62 o 
 -16   3   2      242.31      268.85     12.58 o 
 -15   3   2       61.90       63.99     10.30 o 
 -14   3   2      984.87     1015.48     21.06 o 
 -13   3   2     1501.94     1538.23     25.02 o 
 -12   3   2      394.63      393.81     10.66 o 
 -11   3   2     1640.22     1735.90     21.41 o 
 -10   3   2      106.49       91.16      5.43 o 
  -9   3   2      175.77      151.95      5.62 o 
  -8   3   2     1376.75     1351.57     13.04 o 
  -7   3   2      708.01      686.78      9.44 o 
  -6   3   2     2826.92     2845.78     21.79 o 
  -5   3   2      641.99      590.32      8.33 o 
  -4   3   2     4178.01     4458.99     29.08 o 
  -3   3   2     1106.58     1052.07     10.72 o 
  -2   3   2      158.76      194.52      4.54 o 
  -1   3   2     6995.14     7262.88     41.83 o 
   0   3   2     3409.46     3345.85     22.22 o 
   1   3   2      402.50      424.12      7.28 o 
   2   3   2     2644.84     2621.12     21.69 o 
   3   3   2     1547.38     1502.93     17.05 o 
   4   3   2     1153.91     1201.54     13.78 o 
   5   3   2     6243.58     6124.49     34.73 o 
   6   3   2      539.12      664.75     10.13 o 
   7   3   2     4020.09     3931.75     26.04 o 
   8   3   2     3485.81     3499.77     26.72 o 
   9   3   2      492.16      439.38      9.90 o 
  10   3   2     2639.67     2617.74     26.96 o 
  11   3   2      197.91      206.89      8.80 o 
  12   3   2       19.19       23.97      4.44 o 
  13   3   2      270.42      233.64     12.69 o 
  14   3   2      474.21      458.60     17.50 o 
  15   3   2     1333.72     1346.05     45.96 o 
  16   3   2      244.77      267.12     15.20 o 
  17   3   2      212.19      253.52     16.85 o 
  18   3   2      180.80      194.49     14.77 o 
 -18   4   2     1091.73     1101.84     30.56 o 
 -17   4   2      723.94      697.21     23.85 o 
 -16   4   2      235.27      249.01     14.97 o 
 -15   4   2     1612.69     1597.89     38.54 o 
 -14   4   2      642.62      650.35     20.87 o 
 -13   4   2     2172.75     2199.35     37.32 o 
 -12   4   2     1987.09     2076.69     29.09 o 
 -11   4   2       56.60       61.96      6.51 o 
 -10   4   2     3297.10     3332.24     28.90 o 
  -9   4   2     1847.94     1803.32     19.25 o 
  -8   4   2      868.74      886.29     11.85 o 
  -7   4   2     5089.07     5038.82     35.21 o 
  -6   4   2        2.88       15.64      2.68 o 
  -5   4   2     4615.31     4666.14     32.24 o 
  -4   4   2     8820.78     8914.75     52.83 o 
  -3   4   2      827.14      925.80     11.11 o 
  -2   4   2    14823.14    14961.05     81.35 o 
  -1   4   2     4871.89     4873.76     31.90 o 
   0   4   2     9217.71     9632.77     61.91 o 
   1   4   2    11281.04    11418.82     71.38 o 
   2   4   2     2096.03     2315.72     21.76 o 
   3   4   2     3227.36     3056.91     26.43 o 
   4   4   2     5363.06     5306.99     39.71 o 
   5   4   2     3973.38     3997.75     32.86 o 
   6   4   2    10731.83    10508.53     62.09 o 
   7   4   2      204.74      238.35      6.65 o 
   8   4   2     5976.75     5720.30     44.69 o 
   9   4   2      973.68      904.79     17.59 o 
  10   4   2        4.07        4.79      7.08 o 
  11   4   2     3031.17     3008.61     36.10 o 
  12   4   2     1383.57     1466.49     34.14 o 
  13   4   2      673.18      660.10     20.68 o 
  14   4   2     1536.99     1629.76     46.89 o 
  15   4   2       61.15       67.55      9.84 o 
  16   4   2     1578.29     1583.61     35.48 o 
  17   4   2      487.98      501.73     20.89 o 
 -17   5   2      104.49      117.81     12.50 o 
 -16   5   2     1335.11     1313.08     31.89 o 
 -15   5   2      177.10      191.93     13.33 o 
 -14   5   2     2931.02     2985.74     59.16 o 
 -13   5   2     1335.79     1398.51     25.58 o 
 -12   5   2      702.82      765.66     16.34 o 
 -11   5   2     4261.46     4346.24     40.85 o 
 -10   5   2      104.59      111.81      6.86 o 
  -9   5   2      873.63      866.51     15.45 o 
  -8   5   2     1987.98     1929.91     26.37 o 
  -7   5   2     2432.09     2398.02     26.03 o 
  -6   5   2     7497.28     7596.26     55.02 o 
  -5   5   2     2264.77     2378.80     25.80 o 
  -4   5   2     2836.06     2861.31     23.89 o 
  -3   5   2     7378.78     7606.42     47.90 o 
  -2   5   2      137.42      165.41      6.45 o 
  -1   5   2     3797.29     3971.96     28.95 o 
   0   5   2     2005.18     1972.67     22.92 o 
   1   5   2     1636.61     1640.42     18.87 o 
   2   5   2     7232.03     7169.70     51.35 o 
   3   5   2      942.01      948.75     17.78 o 
   4   5   2     3488.67     3357.92     30.52 o 
   5   5   2     5757.37     5708.16     44.55 o 
   6   5   2      237.30      223.85      7.75 o 
   7   5   2     4648.31     4719.55     36.90 o 
   8   5   2      863.55      903.47     15.60 o 
   9   5   2     2531.21     2428.01     27.47 o 
  10   5   2     2309.45     2404.29     32.16 o 
  11   5   2        0.52       -0.32      4.56 o 
  12   5   2     1395.25     1368.66     27.32 o 
  13   5   2      532.81      510.18     16.26 o 
  14   5   2      597.23      562.32     28.81 o 
  15   5   2     1471.60     1467.72     33.76 o 
  16   5   2      145.82      134.07     13.07 o 
 -16   6   2       16.72       25.49      8.55 o 
 -15   6   2      914.70      880.68     37.72 o 
 -14   6   2       43.59       52.92      9.16 o 
 -13   6   2      589.31      571.78     15.18 o 
 -12   6   2      387.60      385.12     12.33 o 
 -11   6   2        0.08        5.62      4.72 o 
 -10   6   2      453.04      464.31     12.73 o 
  -9   6   2     1784.10     1796.37     30.57 o 
  -8   6   2      731.27      737.23     17.19 o 
  -7   6   2      865.98      881.43     15.98 o 
  -6   6   2       92.83       80.88      6.18 o 
  -5   6   2     2352.01     2364.90     26.15 o 
  -4   6   2       88.45       96.57     13.79 o 
  -3   6   2        1.83       -5.28      4.54 o 
  -2   6   2     1417.98     1414.41     27.60 o 
  -1   6   2      669.50      748.38     15.70 o 
   0   6   2     1441.04     1484.18     19.19 o 
   1   6   2      193.50      202.73      7.55 o 
   2   6   2       35.28       35.78      4.34 o 
   3   6   2     3068.95     2992.51     29.87 o 
   4   6   2      117.95      148.13      7.28 o 
   5   6   2     1827.53     1812.27     22.91 o 
   6   6   2     2778.02     2778.21     29.65 o 
   7   6   2       38.98       36.61      5.90 o 
   8   6   2      564.87      570.04     13.22 o 
   9   6   2        6.05        3.86      4.10 o 
  10   6   2        3.44       -2.48      4.01 o 
  11   6   2      582.26      584.36     16.88 o 
  12   6   2      216.42      233.46     11.98 o 
  13   6   2      524.62      554.90     43.62 o 
  14   6   2      857.94      837.58     25.80 o 
  15   6   2      282.04      295.25     17.17 o 
 -14   7   2       35.31       20.14      7.51 o 
 -13   7   2       51.32       56.73      7.50 o 
 -12   7   2        8.71        6.31      5.23 o 
 -11   7   2       34.24       27.83      5.90 o 
 -10   7   2        0.62        0.25      5.06 o 
  -9   7   2       23.24       19.63      7.15 o 
  -8   7   2       42.80       31.88      7.28 o 
  -7   7   2        1.98        0.53      9.41 o 
  -6   7   2       53.96       41.02      6.64 o 
  -5   7   2      307.61      282.23     12.06 o 
  -4   7   2       96.99      103.87      8.40 o 
  -3   7   2        9.23        4.83      6.12 o 
  -2   7   2      109.75       98.13      8.07 o 
  -1   7   2        0.04        0.14      4.42 o 
   0   7   2        6.99        1.94      4.69 o 
   1   7   2      814.71      824.10     18.20 o 
   2   7   2       40.64       42.40     10.51 o 
   3   7   2       45.09       57.43      8.39 o 
   4   7   2        9.95        7.05      4.95 o 
   5   7   2        9.94       16.89      5.55 o 
   6   7   2      275.86      263.91     11.65 o 
   7   7   2        1.98        0.35      4.96 o 
   8   7   2      120.13      112.27      8.56 o 
   9   7   2       15.21       13.99      5.47 o 
  10   7   2       32.18       28.87      5.84 o 
  11   7   2        0.84       -5.13      4.76 o 
  12   7   2       39.95       37.38      7.71 o 
  13   7   2       18.41       15.37      7.26 o 
 -11   8   2        1.86        3.08      5.69 o 
 -10   8   2       63.15       64.35     12.09 o 
  -9   8   2      116.31      127.95     11.92 o 
  -8   8   2        7.73       12.90      7.24 o 
  -7   8   2      421.31      414.59     17.79 o 
  -6   8   2       69.46       73.72      9.85 o 
  -5   8   2     1051.59     1052.89     22.47 o 
  -4   8   2      164.66      165.31     10.43 o 
  -3   8   2       17.45        5.48      5.88 o 
  -2   8   2      216.26      244.44     11.95 o 
  -1   8   2      234.40      209.46     11.16 o 
   0   8   2      166.58      175.99     15.97 o 
   1   8   2      614.26      586.31     16.91 o 
   2   8   2        2.10       -1.71      6.50 o 
   3   8   2     1201.11     1137.19     30.50 o 
   4   8   2      326.19      318.20     13.27 o 
   5   8   2      262.68      233.74     13.92 o 
   6   8   2      118.72      154.71     11.89 o 
   7   8   2        1.09       -0.19      6.42 o 
   8   8   2       32.12       40.44      8.89 o 
   9   8   2      247.20      255.10     12.55 o 
  10   8   2       24.90       25.04      7.24 o 
  -7   9   2       82.15       71.28     10.59 o 
  -6   9   2      554.33      628.02     22.41 o 
  -5   9   2      100.78       97.12      9.45 o 
  -4   9   2      399.21      427.83     16.08 o 
  -3   9   2      921.42      961.46     22.99 o 
  -2   9   2       60.05       48.31      8.30 o 
  -1   9   2      540.08      622.83     18.72 o 
   0   9   2      222.64      236.62     12.64 o 
   1   9   2      218.07      213.29     12.26 o 
   2   9   2      622.18      597.55     18.55 o 
   3   9   2       90.41       96.61      9.58 o 
   4   9   2      246.07      247.02     13.13 o 
   5   9   2      688.73      696.02     23.10 o 
   6   9   2        4.56      -11.04      7.36 o 
   7   9   2      321.78      307.28     21.64 o 
 -20   1   3      959.44      987.36     25.10 o 
 -19   1   3       32.93       19.23      7.58 o 
 -18   1   3      818.00      849.67     21.85 o 
 -17   1   3      770.92      764.95     20.10 o 
 -16   1   3       29.10       20.14      6.46 o 
 -15   1   3       55.43       46.67      6.86 o 
 -14   1   3      915.23      893.57     19.13 o 
 -13   1   3     1989.46     1991.07     28.14 o 
 -12   1   3     6506.29     6356.87     59.76 o 
 -11   1   3      377.95      391.16     15.10 o 
 -10   1   3     8200.64     8257.99     61.06 o 
  -9   1   3     2098.31     2026.17     22.12 o 
  -8   1   3       89.61       83.97      4.14 o 
  -7   1   3      439.12      330.97      6.79 o 
  -6   1   3     5080.35     5077.20     34.96 o 
  -5   1   3      463.52      416.56      6.11 o 
  -4   1   3    15654.29    15938.99     75.44 o 
  -3   1   3       13.22        6.22      1.48 o 
  -2   1   3    27199.59    28328.11    142.74 o 
  -1   1   3    29586.78    29517.67    369.05 o 
   0   1   3      184.03      214.07     15.06 o 
   1   1   3     4585.06     4628.07     33.14 o 
   2   1   3    16136.12    16714.21    108.49 o 
   3   1   3     1778.51     1817.18     13.52 o 
   4   1   3     1326.52     1459.15     12.24 o 
   5   1   3       26.55       17.56      1.95 o 
   6   1   3    15723.11    16506.56     87.90 o 
   7   1   3     7041.73     7575.63     45.52 o 
   8   1   3     3320.26     3252.57     24.52 o 
   9   1   3     2258.93     2288.76     19.95 o 
  10   1   3      235.25      231.06      7.45 o 
  11   1   3     2060.95     2035.35     26.99 o 
  12   1   3      377.58      387.27     12.17 o 
  13   1   3       25.41       23.49      5.21 o 
  14   1   3     1794.44     1784.07     30.28 o 
  15   1   3      527.82      491.36     15.44 o 
  16   1   3      424.28      442.18     15.39 o 
  17   1   3     1082.66     1048.30     23.85 o 
  18   1   3        9.21       11.78      6.43 o 
  19   1   3      432.51      365.82     15.99 o 
 -19   2   3     1637.74     1718.80     43.03 o 
 -18   2   3     1014.87     1031.47     31.11 o 
 -17   2   3       46.31       60.54      7.85 o 
 -16   2   3     4486.17     4470.48     50.65 o 
 -15   2   3     1360.81     1361.84     24.91 o 
 -14   2   3     1761.75     1740.86     40.53 o 
 -13   2   3     3448.49     3309.28     39.10 o 
 -12   2   3       50.79       74.65      7.45 o 
 -11   2   3     6639.00     6428.24     60.97 o 
 -10   2   3     4125.20     4017.89     34.02 o 
  -9   2   3     1362.94     1213.08     15.66 o 
  -8   2   3    19321.61    19062.29    101.60 o 
  -7   2   3     1378.29     1500.87     16.78 o 
  -6   2   3    24041.67    23294.77    110.21 o 
  -5   2   3     7956.50     7771.77     44.60 o 
  -4   2   3     4549.74     4334.22     27.20 o 
  -3   2   3     5267.60     5148.11     30.75 o 
  -2   2   3      849.03     1065.50     10.46 o 
  -1   2   3    66576.98    66230.35    807.35 o 
   0   2   3    41814.66    41569.55    418.71 o 
   1   2   3     4828.23     5316.79     34.57 o 
   2   2   3     6395.61     5963.26     42.93 o 
   3   2   3     6305.74     6354.80     36.76 o 
   4   2   3     1604.38     1391.97     11.22 o 
   5   2   3    23329.97    23837.13    122.89 o 
   6   2   3      783.41      845.83     10.12 o 
   7   2   3     5593.37     5480.04     35.73 o 
   8   2   3     7135.24     7144.30     44.92 o 
   9   2   3     1220.37     1227.82     16.31 o 
  10   2   3     6112.04     6464.09     55.40 o 
  11   2   3     1243.72     1237.85     17.76 o 
  12   2   3     2287.03     2364.03     30.82 o 
  13   2   3     3965.02     3957.03     55.46 o 
  14   2   3      273.28      325.94     12.56 o 
  15   2   3     2761.59     2876.86     38.50 o 
  16   2   3      524.46      516.72     16.64 o 
  17   2   3      659.98      721.66     23.48 o 
  18   2   3      756.89      738.93     24.69 o 
 -19   3   3      354.12      328.39     20.13 o 
 -18   3   3      916.07      936.91     27.38 o 
 -17   3   3     1800.84     1841.66     31.63 o 
 -16   3   3       60.62       62.91      7.74 o 
 -15   3   3     2462.39     2421.00     34.53 o 
 -14   3   3     1792.19     1773.17     28.03 o 
 -13   3   3      640.41      678.95     16.49 o 
 -12   3   3     4864.45     4812.29     50.03 o 
 -11   3   3      529.09      498.02     11.30 o 
 -10   3   3     3454.74     3337.92     28.02 o 
  -9   3   3     4224.41     3831.39     30.06 o 
  -8   3   3      177.77      238.00      5.77 o 
  -7   3   3    17304.76    17128.80     92.78 o 
  -6   3   3     7836.69     8039.38     48.07 o 
  -5   3   3     6899.78     6960.28     42.23 o 
  -4   3   3     8408.82     8290.22     48.18 o 
  -3   3   3     2174.46     2410.11     18.44 o 
  -2   3   3    10552.75    10583.96     58.46 o 
  -1   3   3     6613.65     6408.50     37.84 o 
   0   3   3    10135.34    10199.28     69.51 o 
   1   3   3    15384.47    14963.48     87.95 o 
   2   3   3     5286.10     5611.62     38.66 o 
   3   3   3    15738.88    15396.79     91.26 o 
   4   3   3     8056.72     8062.89     52.96 o 
   5   3   3     2522.66     2669.92     25.85 o 
   6   3   3     3671.34     3639.24     24.18 o 
   7   3   3     1468.45     1561.76     15.55 o 
   8   3   3     2656.52     2720.72     22.83 o 
   9   3   3     6057.16     5951.70     45.75 o 
  10   3   3       54.62       71.00      5.14 o 
  11   3   3     5190.93     5297.72     50.61 o 
  12   3   3     3080.49     3107.25     57.24 o 
  13   3   3      162.07      215.00     12.59 o 
  14   3   3     2929.70     2995.52     45.86 o 
  15   3   3      129.36      103.14     10.67 o 
  16   3   3     1059.87     1111.35     28.91 o 
  17   3   3      579.89      558.60     21.61 o 
  18   3   3        8.48       16.37      7.84 o 
 -18   4   3      591.50      595.40     23.25 o 
 -17   4   3        1.02        3.14      7.44 o 
 -16   4   3      591.29      580.89     33.10 o 
 -15   4   3       26.71       30.46      8.01 o 
 -14   4   3      424.13      410.57     18.17 o 
 -13   4   3      142.32      145.91     10.88 o 
 -12   4   3      706.26      670.33     14.20 o 
 -11   4   3     1155.68     1142.30     16.14 o 
 -10   4   3     1141.97     1090.84     15.16 o 
  -9   4   3       16.22       11.38      2.95 o 
  -8   4   3     2143.62     1907.17     18.71 o 
  -7   4   3       41.64       52.32      3.70 o 
  -6   4   3     4132.34     3874.63     28.71 o 
  -5   4   3     2997.89     3258.13     25.11 o 
  -4   4   3       24.04       27.65      3.80 o 
  -3   4   3     2734.51     2781.87     22.94 o 
  -2   4   3      110.18       67.48      3.44 o 
  -1   4   3      303.97      213.93     14.61 o 
   0   4   3     6428.77     6421.36     39.50 o 
   1   4   3      594.17      767.99     13.13 o 
   2   4   3     4866.30     4846.66     39.91 o 
   3   4   3     4342.05     4521.51     35.17 o 
   4   4   3     1436.33     1351.42     16.43 o 
   5   4   3     1802.71     1962.71     20.91 o 
   6   4   3      486.02      528.96     10.24 o 
   7   4   3      460.33      429.63      8.75 o 
   8   4   3     1498.22     1478.61     22.20 o 
   9   4   3      248.75      229.83      9.75 o 
  10   4   3      866.44      841.86     17.68 o 
  11   4   3      626.11      639.51     16.12 o 
  12   4   3     1340.67     1284.37     23.30 o 
  13   4   3      942.29      920.93     24.13 o 
  14   4   3        1.95        2.11      6.13 o 
  15   4   3      325.87      339.19     17.16 o 
  16   4   3        0.70       -9.38      6.25 o 
  17   4   3      168.98      175.58     13.97 o 
 -17   5   3        1.75        1.49      7.24 o 
 -16   5   3        0.57        5.20      6.85 o 
 -15   5   3      170.95      173.45     12.85 o 
 -14   5   3        1.32       -6.58      5.52 o 
 -13   5   3       61.95       59.10      9.43 o 
 -12   5   3       85.89       81.77      6.83 o 
 -11   5   3       99.19       84.32      8.41 o 
 -10   5   3       41.67       31.02      4.92 o 
  -9   5   3      351.67      289.64     11.22 o 
  -8   5   3      178.82      166.35      8.34 o 
  -7   5   3      293.90      326.64      9.09 o 
  -6   5   3       81.82       89.38      8.29 o 
  -5   5   3       44.99       43.34      3.68 o 
  -4   5   3      836.33      834.38     11.61 o 
  -3   5   3        2.55        1.06      4.14 o 
  -2   5   3      649.33      647.59      9.82 o 
  -1   5   3       86.90      110.34      5.35 o 
   0   5   3       80.34       82.36      4.78 o 
   1   5   3        2.01        4.10      3.07 o 
   2   5   3      866.81      898.07     13.85 o 
   3   5   3       19.25       26.60      4.23 o 
   4   5   3        0.31       -3.53      2.50 o 
   5   5   3        5.65        1.06      4.36 o 
   6   5   3       15.45       17.00      3.57 o 
   7   5   3      538.85      584.74     10.91 o 
   8   5   3      125.28      122.97      6.79 o 
   9   5   3       44.56       49.44      5.48 o 
  10   5   3        0.10       -0.69      4.58 o 
  11   5   3      491.48      457.13     14.70 o 
  12   5   3       73.30       87.47      8.26 o 
  13   5   3       39.31       30.27      6.77 o 
  14   5   3      375.65      364.41     53.52 o 
  15   5   3      379.73      382.45     20.01 o 
  16   5   3       13.31       12.49      7.74 o 
 -16   6   3      658.06      723.02     25.16 o 
 -15   6   3       72.14       88.69     17.06 o 
 -14   6   3      888.14      859.43     25.23 o 
 -13   6   3      651.47      666.12     16.32 o 
 -12   6   3       21.99        9.78      4.77 o 
 -11   6   3      599.14      578.51     14.38 o 
 -10   6   3      658.50      659.96     18.87 o 
  -9   6   3      251.56      268.17     11.42 o 
  -8   6   3     2335.60     2346.26     46.75 o 
  -7   6   3      245.45      242.37      9.31 o 
  -6   6   3     3562.50     3601.67     35.85 o 
  -5   6   3      826.13      833.59     17.20 o 
  -4   6   3      409.99      400.63     12.03 o 
  -3   6   3     2848.67     2697.60     32.24 o 
  -2   6   3        2.45       -6.95      4.96 o 
  -1   6   3       61.64       51.71      4.85 o 
   0   6   3     1724.62     1786.83     21.51 o 
   1   6   3      335.77      308.26      9.20 o 
   2   6   3      892.06      940.27     18.28 o 
   3   6   3     1273.63     1198.15     17.86 o 
   4   6   3      631.71      641.47     13.28 o 
   5   6   3     3059.42     2940.82     30.46 o 
   6   6   3      335.07      363.73     11.41 o 
   7   6   3     1397.17     1386.69     18.15 o 
   8   6   3      658.54      695.26     14.67 o 
   9   6   3        7.14       13.34      4.55 o 
  10   6   3     1210.29     1270.44     21.78 o 
  11   6   3      999.17      985.82     21.74 o 
  12   6   3      402.68      401.06     16.12 o 
  13   6   3      562.64      605.39     18.42 o 
  14   6   3       77.22       86.88     11.10 o 
  15   6   3      543.50      513.91     21.40 o 
 -14   7   3      415.41      429.16     14.68 o 
 -13   7   3      137.37      151.25      9.66 o 
 -12   7   3      890.28      936.53     19.65 o 
 -11   7   3      188.37      191.19     11.00 o 
 -10   7   3      315.00      324.79     15.86 o 
  -9   7   3     1576.59     1632.00     32.45 o 
  -8   7   3      226.29      235.66     13.16 o 
  -7   7   3     1071.50     1133.89     25.92 o 
  -6   7   3     2202.24     2150.65     30.57 o 
  -5   7   3      921.78      972.63     20.34 o 
  -4   7   3     4243.73     4307.74     46.17 o 
  -3   7   3       12.00       -7.45      5.37 o 
  -2   7   3     2881.04     2774.44     52.19 o 
  -1   7   3     1559.70     1559.38     39.22 o 
   0   7   3       93.49       73.22      7.36 o 
   1   7   3     3310.54     3319.82     38.63 o 
   2   7   3      142.59      133.36      8.77 o 
   3   7   3     2825.32     2801.21     35.06 o 
   4   7   3      967.92     1001.25     20.10 o 
   5   7   3       27.51       17.58      4.72 o 
   6   7   3     1766.31     1695.56     23.92 o 
   7   7   3      228.78      254.21     13.85 o 
   8   7   3      305.57      294.85     10.81 o 
   9   7   3     2158.23     2104.32     28.18 o 
  10   7   3       62.58       71.20      7.37 o 
  11   7   3     1266.56     1321.45     26.62 o 
  12   7   3      398.44      394.20     15.83 o 
  13   7   3      284.27      262.76     13.81 o 
 -11   8   3      275.28      275.78     13.36 o 
 -10   8   3      219.53      252.27     15.24 o 
  -9   8   3       84.50       78.86     10.48 o 
  -8   8   3      710.92      731.92     22.86 o 
  -7   8   3       55.16       47.12      8.94 o 
  -6   8   3      475.21      490.96     18.52 o 
  -5   8   3     1090.41     1087.51     22.95 o 
  -4   8   3        6.00       -7.85      5.23 o 
  -3   8   3     1971.65     1861.63     43.23 o 
  -2   8   3      376.35      362.71     14.18 o 
  -1   8   3     1024.53      941.91     21.24 o 
   0   8   3      815.99      876.53     20.39 o 
   1   8   3       41.77       29.52      6.92 o 
   2   8   3      527.37      610.11     23.67 o 
   3   8   3      359.89      335.44     15.98 o 
   4   8   3      382.74      351.03     26.59 o 
   5   8   3     1564.58     1467.57     26.78 o 
   6   8   3      123.03      104.19     15.73 o 
   7   8   3      543.63      544.02     20.03 o 
   8   8   3      758.32      745.94     24.30 o 
   9   8   3        3.79       14.83      7.96 o 
  10   8   3      797.84      822.49     31.80 o 
  -7   9   3       79.67       97.43     14.67 o 
  -6   9   3       26.28       10.63     10.23 o 
  -5   9   3        8.71        0.64      8.74 o 
  -4   9   3      173.64      145.33     12.83 o 
  -3   9   3       19.90       23.73      8.59 o 
  -2   9   3      229.90      231.08     14.76 o 
  -1   9   3       68.97       69.29     10.06 o 
   0   9   3       39.24       35.61      8.88 o 
   1   9   3       10.60       10.57      7.37 o 
   2   9   3        0.66       -9.04      6.03 o 
   3   9   3        0.41       -8.72      5.81 o 
   4   9   3       63.72       57.10      9.62 o 
   5   9   3       12.55        7.97      7.74 o 
   6   9   3      121.45      109.93     15.11 o 
 -20   0   4      846.40      817.53     32.07 o 
 -19   0   4      944.71      933.24     33.48 o 
 -18   0   4       77.99       89.37     13.20 o 
 -17   0   4     2447.28     2435.90     68.81 o 
 -16   0   4     1967.66     1926.13     43.29 o 
 -15   0   4      143.45      134.41     12.76 o 
 -14   0   4     2612.93     2586.94     56.49 o 
 -13   0   4     1135.50     1179.04     30.13 o 
 -12   0   4     7676.96     7747.27     92.85 o 
 -11   0   4     3982.23     3899.22     55.86 o 
 -10   0   4      951.69      874.03     22.71 o 
  -9   0   4    18738.33    18535.30    139.98 o 
  -8   0   4     3256.69     3476.80     33.81 o 
  -7   0   4     5692.15     5278.70     46.12 o 
  -6   0   4    35433.09    34583.88    246.99 o 
  -5   0   4        2.56       12.82      3.33 o 
  -4   0   4      309.35      255.43      7.74 o 
  -3   0   4    86813.46    79880.05   1088.70 o 
  -2   0   4    24728.40    25681.87    182.35 o 
  -1   0   4     6509.71     6976.71     66.56 o 
   0   0   4     4282.04     4533.79     46.23 o 
   1   0   4      839.52      728.66     12.37 o 
   2   0   4     6523.01     6662.97     59.12 o 
   3   0   4     9194.25     9357.13     72.06 o 
   4   0   4    79269.52    74716.37   1322.00 o 
   5   0   4     4761.47     4971.96     44.35 o 
   6   0   4    59768.52    58511.14    584.77 o 
   7   0   4      865.24      859.28     15.09 o 
   8   0   4     1180.26      977.82     16.78 o 
   9   0   4     3369.48     3354.42     37.07 o 
  10   0   4     1144.15     1223.47     20.43 o 
  11   0   4      820.48      800.34    130.21 o 
  12   0   4     6560.51     6633.12     84.37 o 
  13   0   4      211.52      203.92     14.24 o 
  14   0   4     2448.70     2564.56     48.96 o 
  15   0   4     2626.47     2708.88     52.57 o 
  16   0   4      424.27      401.56     21.16 o 
  17   0   4     3183.61     3111.82     67.87 o 
  18   0   4        2.97        8.21      8.36 o 
  19   0   4      978.80     1034.82     36.03 o 
 -20   1   4       52.54       81.74      9.68 o 
 -19   1   4      363.45      402.06     16.09 o 
 -18   1   4     1026.16     1049.29     24.29 o 
 -17   1   4      264.92      256.16     12.59 o 
 -16   1   4     3811.51     3788.98     45.43 o 
 -15   1   4     4147.26     4176.24     46.82 o 
 -14   1   4      313.21      299.78     12.07 o 
 -13   1   4      922.12      909.27     18.71 o 
 -12   1   4     1109.36     1132.61     19.99 o 
 -11   1   4     1983.84     2059.71     26.64 o 
 -10   1   4     9392.04     9149.45     61.46 o 
  -9   1   4       60.03       67.15      3.97 o 
  -8   1   4    11874.32    11702.98     72.86 o 
  -7   1   4     1763.57     1577.70     19.91 o 
  -6   1   4     5144.28     5100.54     41.08 o 
  -5   1   4     8972.54     8875.93     54.45 o 
  -4   1   4      774.08      744.95      7.79 o 
  -3   1   4     4073.63     4088.17     24.70 o 
  -2   1   4     1894.66     1887.04     14.98 o 
  -1   1   4     6159.64     6355.00     38.99 o 
   0   1   4    27039.51    27330.54    151.15 o 
   1   1   4     3103.26     3241.11     25.03 o 
   2   1   4     4232.81     4015.96     24.50 o 
   3   1   4    22691.65    22297.67    113.55 o 
   4   1   4       64.90       41.83      3.77 o 
   5   1   4    14986.21    14443.00     77.60 o 
   6   1   4    16090.65    17222.53     91.98 o 
   7   1   4      485.86      397.36      7.27 o 
   8   1   4     3979.91     3622.82     33.15 o 
   9   1   4        6.33       10.26      3.25 o 
  10   1   4     4118.48     4124.77     42.16 o 
  11   1   4     1555.85     1556.73     19.91 o 
  12   1   4      486.32      490.75     13.72 o 
  13   1   4     4433.13     4405.39     46.82 o 
  14   1   4       45.07       63.15      7.12 o 
  15   1   4      620.67      613.74     17.34 o 
  16   1   4      783.17      795.02     25.77 o 
  17   1   4       16.72       13.14      6.47 o 
  18   1   4      517.88      532.76     18.20 o 
 -20   2   4        5.55       11.77      6.75 o 
 -19   2   4      369.25      374.48     22.03 o 
 -18   2   4      219.62      225.34     12.71 o 
 -17   2   4        3.37       -0.06      5.58 o 
 -16   2   4      118.95      118.16      9.56 o 
 -15   2   4      372.24      374.35     13.76 o 
 -14   2   4       98.06       85.13      7.58 o 
 -13   2   4       23.89        2.13      4.28 o 
 -12   2   4       41.28       37.47      6.72 o 
 -11   2   4      481.25      464.38     12.35 o 
 -10   2   4       84.42       85.53      4.99 o 
  -9   2   4     3121.02     3134.29     27.91 o 
  -8   2   4     1021.11     1214.07     13.64 o 
  -7   2   4    13585.01    14225.72     71.21 o 
  -6   2   4      686.11      677.14      8.66 o 
  -5   2   4      685.10      823.56      9.27 o 
  -4   2   4       65.85       50.11      5.91 o 
  -3   2   4      303.11      351.01      5.49 o 
  -2   2   4     6275.37     6736.42     38.38 o 
  -1   2   4      506.40      395.64      5.45 o 
   0   2   4      849.00     1039.79     10.62 o 
   1   2   4     1003.85     1095.59     12.28 o 
   2   2   4      951.96      881.59      8.77 o 
   3   2   4        4.98        9.43      2.07 o 
   4   2   4     4602.67     4687.36     32.27 o 
   5   2   4      848.46      917.06     11.55 o 
   6   2   4      185.04      165.32      4.90 o 
   7   2   4       36.42       41.05      3.00 o 
   8   2   4       90.56       77.26      4.73 o 
   9   2   4       20.28       18.35      2.76 o 
  10   2   4     1322.46     1400.29     23.50 o 
  11   2   4     1708.91     1796.68     22.20 o 
  12   2   4       15.28       14.03      4.85 o 
  13   2   4        9.42       15.79      5.12 o 
  14   2   4      335.10      342.21     13.02 o 
  15   2   4        9.48        8.29      5.52 o 
  16   2   4       14.77       11.86     10.07 o 
  17   2   4       19.38       21.87      7.66 o 
  18   2   4      115.61      110.91     12.25 o 
 -19   3   4       12.81       14.85      8.11 o 
 -18   3   4       74.46       70.87      9.00 o 
 -17   3   4        1.58       -7.83      5.22 o 
 -16   3   4       39.22       31.82      6.71 o 
 -15   3   4      248.92      226.67     11.22 o 
 -14   3   4      133.38      130.77      8.71 o 
 -13   3   4     1734.13     1649.28     26.01 o 
 -12   3   4      468.60      446.16     11.18 o 
 -11   3   4     1481.78     1494.17     23.57 o 
 -10   3   4      791.36      819.31     12.43 o 
  -9   3   4      162.07      177.23      6.01 o 
  -8   3   4      351.66      338.72      6.42 o 
  -7   3   4        2.36        2.38      3.92 o 
  -6   3   4       29.10       25.54      2.68 o 
  -5   3   4     4043.31     4049.40     27.97 o 
  -4   3   4       67.02       69.48      4.78 o 
  -3   3   4     4850.07     4943.51     31.56 o 
  -2   3   4     2785.83     2890.96     21.24 o 
  -1   3   4      240.71      275.37      5.18 o 
   0   3   4        3.62        9.51      2.47 o 
   1   3   4     1334.72     1303.00     13.98 o 
   2   3   4       50.69       66.25      4.83 o 
   3   3   4     4123.92     4287.75     32.28 o 
   4   3   4       74.58       68.82      3.43 o 
   5   3   4     2730.27     2840.72     19.80 o 
   6   3   4     2561.49     2455.90     20.31 o 
   7   3   4     1244.51     1434.74     15.10 o 
   8   3   4     2471.78     2478.11     21.84 o 
   9   3   4       91.22       70.52      5.81 o 
  10   3   4      933.63      922.90     20.81 o 
  11   3   4      764.53      749.90     16.71 o 
  12   3   4        1.16       -4.33      4.06 o 
  13   3   4      737.55      747.92     26.10 o 
  14   3   4      159.53      189.03     12.66 o 
  15   3   4      363.23      340.28     16.59 o 
  16   3   4       78.82       89.07     10.63 o 
  17   3   4       16.81        2.80      7.96 o 
  18   3   4       48.16       47.63     12.34 o 
 -18   4   4       77.95       70.81     10.72 o 
 -17   4   4      983.05     1003.90     28.10 o 
 -16   4   4      483.52      476.17     19.41 o 
 -15   4   4     1002.06     1012.38     28.58 o 
 -14   4   4     1407.94     1443.81     30.52 o 
 -13   4   4       11.71        9.18      4.92 o 
 -12   4   4     1785.38     1732.66     23.01 o 
 -11   4   4     2321.98     2357.44     24.16 o 
 -10   4   4      864.03      838.87     13.40 o 
  -9   4   4     3980.65     3871.28     31.13 o 
  -8   4   4      516.52      486.47      9.03 o 
  -7   4   4     2534.03     2527.15     22.03 o 
  -6   4   4     3321.63     3187.27     27.97 o 
  -5   4   4      242.92      241.28      6.29 o 
  -4   4   4    13304.81    13343.02     74.80 o 
  -3   4   4      404.88      347.81      7.06 o 
  -2   4   4     6226.56     6554.89     40.96 o 
  -1   4   4    25774.26    26451.84    136.89 o 
   0   4   4     5165.28     5215.04     38.49 o 
   1   4   4     2768.74     2476.10     33.21 o 
   2   4   4     3464.47     3303.97     28.13 o 
   3   4   4     3122.11     3197.32     27.87 o 
   4   4   4     5512.04     5523.67     41.64 o 
   5   4   4      188.67      156.68     10.43 o 
   6   4   4     3337.46     3415.15     27.27 o 
   7   4   4     5648.65     5592.45     39.19 o 
   8   4   4      478.05      500.67     11.03 o 
   9   4   4     2943.89     2827.09     33.57 o 
  10   4   4      896.95      860.67     18.11 o 
  11   4   4      837.16      813.64     18.34 o 
  12   4   4      423.17      453.56     14.43 o 
  13   4   4        2.10        5.60      6.18 o 
  14   4   4     2044.70     2021.48     47.96 o 
  15   4   4     1470.77     1406.86     32.28 o 
  16   4   4       97.74      118.81     12.17 o 
  17   4   4     1182.14     1280.90     32.76 o 
 -17   5   4        9.72        5.79      9.22 o 
 -16   5   4      746.88      760.88     31.39 o 
 -15   5   4      485.39      498.11     21.10 o 
 -14   5   4        1.66       -1.11      6.29 o 
 -13   5   4     3613.65     3635.27     38.24 o 
 -12   5   4     1762.88     1744.28     24.50 o 
 -11   5   4     3531.87     3447.12     35.35 o 
 -10   5   4     4306.42     4308.18     39.67 o 
  -9   5   4      240.59      226.81     11.31 o 
  -8   5   4     4120.60     4002.89     55.02 o 
  -7   5   4     1192.52     1225.36     15.34 o 
  -6   5   4     1773.05     1749.30     18.44 o 
  -5   5   4     3700.26     3666.03     28.91 o 
  -4   5   4       15.67       14.01      2.82 o 
  -3   5   4     2977.81     2898.39     24.04 o 
  -2   5   4     3240.10     3186.52     35.77 o 
  -1   5   4        6.99        5.63      4.32 o 
   0   5   4     5981.71     5806.43     43.99 o 
   1   5   4      429.64      397.67     12.74 o 
   2   5   4     7475.28     7678.60     77.10 o 
   3   5   4     4042.36     3946.64     34.16 o 
   4   5   4       30.60       42.47      6.18 o 
   5   5   4     4672.98     4584.09     38.77 o 
   6   5   4     1369.90     1343.83     16.48 o 
   7   5   4      528.61      512.46     10.46 o 
   8   5   4     7118.30     6938.45     54.00 o 
   9   5   4        4.71        7.63      4.90 o 
  10   5   4     3905.88     3916.08     48.48 o 
  11   5   4     2742.41     2690.49     35.85 o 
  12   5   4      106.99      105.95     12.10 o 
  13   5   4      324.26      334.17     13.93 o 
  14   5   4        4.85       -5.44      6.27 o 
  15   5   4      580.64      603.72     40.38 o 
  16   5   4      740.12      770.77     25.67 o 
 -16   6   4       50.72       56.98      9.86 o 
 -15   6   4      199.10      222.09     14.80 o 
 -14   6   4     1176.18     1136.80     28.71 o 
 -13   6   4       32.19       32.66      6.25 o 
 -12   6   4      531.84      553.63     14.42 o 
 -11   6   4      350.43      342.77     11.69 o 
 -10   6   4      213.34      205.88     10.34 o 
  -9   6   4      659.85      676.49     16.79 o 
  -8   6   4      281.10      301.81     11.58 o 
  -7   6   4     1912.75     1901.67     23.56 o 
  -6   6   4     3455.14     3490.35     38.06 o 
  -5   6   4     2432.62     2436.29     34.48 o 
  -4   6   4      842.89      820.75     16.71 o 
  -3   6   4       58.74       78.10      6.41 o 
  -2   6   4      309.31      298.52      8.93 o 
  -1   6   4      624.61      564.29     13.97 o 
   0   6   4      378.75      401.51     11.46 o 
   1   6   4     2099.76     2031.79     23.59 o 
   2   6   4     2400.52     2478.58     26.86 o 
   3   6   4     1719.61     1691.18     25.93 o 
   4   6   4      542.42      561.85     12.70 o 
   5   6   4       30.15       28.14      4.67 o 
   6   6   4      745.83      729.69     14.64 o 
   7   6   4      165.19      156.81      6.82 o 
   8   6   4      100.93      100.72      6.98 o 
   9   6   4     1723.04     1654.22     27.65 o 
  10   6   4       15.88        6.53      5.50 o 
  11   6   4      836.94      788.57     19.85 o 
  12   6   4      409.52      433.28     15.57 o 
  13   6   4       12.25        6.73      6.37 o 
  14   6   4      208.13      246.22     15.51 o 
 -14   7   4        3.18       -1.50      5.40 o 
 -13   7   4        0.10       -7.05      4.70 o 
 -12   7   4       16.22       22.18      6.61 o 
 -11   7   4       78.65       82.47      8.47 o 
 -10   7   4        4.30        2.39      6.22 o 
  -9   7   4        1.94       -4.88      8.10 o 
  -8   7   4       78.73       67.41      8.75 o 
  -7   7   4       36.48       34.74      7.55 o 
  -6   7   4      103.84       92.45      8.06 o 
  -5   7   4      624.72      617.21     16.08 o 
  -4   7   4        0.00       -5.91      4.62 o 
  -3   7   4      397.56      371.51     12.99 o 
  -2   7   4       79.51       63.93      7.05 o 
  -1   7   4        2.31       -6.28      4.60 o 
   0   7   4       10.08        2.90      4.93 o 
   1   7   4       39.63       43.82      6.41 o 
   2   7   4       12.34       15.52      5.39 o 
   3   7   4       39.18       34.26      5.31 o 
   4   7   4      168.42      151.06      8.00 o 
   5   7   4        9.48       12.13      4.59 o 
   6   7   4        3.12       -0.36      4.11 o 
   7   7   4      231.71      218.54      9.37 o 
   8   7   4        3.83        3.65      5.80 o 
   9   7   4       63.35       60.17      6.80 o 
  10   7   4       29.35       30.57      6.28 o 
  11   7   4      116.35      111.88     12.11 o 
  12   7   4       39.51       41.21      9.62 o 
 -11   8   4      115.79      111.46      9.91 o 
 -10   8   4        9.49       -1.14      6.66 o 
  -9   8   4      260.75      253.11     14.92 o 
  -8   8   4        0.08       -4.99      6.25 o 
  -7   8   4      540.37      566.72     22.93 o 
  -6   8   4      207.15      203.15     13.29 o 
  -5   8   4        1.05       -7.72      5.15 o 
  -4   8   4      313.62      344.59     13.76 o 
  -3   8   4      269.05      265.08     12.57 o 
  -2   8   4      385.71      378.58     13.88 o 
  -1   8   4      455.14      511.73     18.72 o 
   0   8   4       11.92       13.90      7.07 o 
   1   8   4      354.78      374.75     28.89 o 
   2   8   4      542.97      540.26     19.21 o 
   3   8   4      374.29      366.06     16.45 o 
   4   8   4      893.39      866.43     24.03 o 
   5   8   4      243.90      247.31     14.29 o 
   6   8   4        6.64        3.30      8.70 o 
   7   8   4       18.26        8.62      9.07 o 
   8   8   4      115.40      116.68     16.67 o 
   9   8   4      327.94      327.82     21.83 o 
  10   8   4      231.79      245.65     16.14 o 
  -7   9   4      202.28      207.68     18.87 o 
  -6   9   4      167.31      158.26     22.40 o 
  -5   9   4      257.53      268.37     15.86 o 
  -4   9   4        9.78       -6.29      7.02 o 
  -3   9   4      607.21      629.72     22.25 o 
  -2   9   4      396.77      447.53     27.99 o 
  -1   9   4      190.43      181.74     13.80 o 
   0   9   4      786.72      825.18     42.70 o 
   1   9   4       93.02       95.76     14.21 o 
   2   9   4      361.38      366.49     17.89 o 
   3   9   4      506.80      494.04     20.19 o 
   4   9   4        8.45        3.04      7.24 o 
   5   9   4      363.52      330.32     17.43 o 
   6   9   4      243.89      244.18     19.66 o 
 -20   1   5      203.42      205.37     12.95 o 
 -19   1   5     1227.76     1232.70     26.92 o 
 -18   1   5       36.75       30.74      9.16 o 
 -17   1   5     1338.52     1339.49     26.43 o 
 -16   1   5      517.89      497.59     16.31 o 
 -15   1   5       27.90       13.12      6.06 o 
 -14   1   5     2985.60     2995.63     37.18 o 
 -13   1   5      192.22      184.90      9.19 o 
 -12   1   5     1367.55     1357.08     33.37 o 
 -11   1   5     4496.36     4563.49     37.17 o 
 -10   1   5      539.36      559.46     10.23 o 
  -9   1   5     2628.96     2553.83     23.69 o 
  -8   1   5      945.56      800.97     10.34 o 
  -7   1   5      932.52      999.86     10.53 o 
  -6   1   5     6452.87     6277.52     38.47 o 
  -5   1   5       80.46       74.75      2.65 o 
  -4   1   5    11835.61    12236.47     65.40 o 
  -3   1   5    11024.03    11171.67     59.71 o 
  -2   1   5     6195.69     6359.10     40.08 o 
  -1   1   5     3395.12     3385.61     23.91 o 
   0   1   5       54.04       82.78      3.31 o 
   1   1   5    20019.26    20283.09    179.64 o 
   2   1   5     8289.83     8344.88     46.34 o 
   3   1   5     2631.31     2743.70     19.39 o 
   4   1   5    14362.37    14194.92     76.16 o 
   5   1   5     3494.81     3434.35     24.41 o 
   6   1   5     2279.61     2304.73     20.76 o 
   7   1   5      255.12      385.93      7.44 o 
   8   1   5      295.59      297.36      6.87 o 
   9   1   5     4177.35     4240.56     31.62 o 
  10   1   5      498.99      511.13     11.03 o 
  11   1   5       36.25       26.06      4.06 o 
  12   1   5     1138.40     1214.85     23.80 o 
  13   1   5      373.07      370.94     14.10 o 
  14   1   5      851.33      910.83     20.27 o 
  15   1   5     1517.68     1473.63     26.78 o 
  16   1   5       38.13       37.60      7.18 o 
  17   1   5      596.90      646.42     36.12 o 
  18   1   5        6.37        2.49      5.95 o 
 -20   2   5      742.59      770.63     22.37 o 
 -19   2   5       11.81        9.90      6.64 o 
 -18   2   5     2189.71     2247.77     36.19 o 
 -17   2   5     1605.45     1598.72     30.82 o 
 -16   2   5     2349.71     2406.57     35.18 o 
 -15   2   5     2317.05     2320.09     34.64 o 
 -14   2   5       72.28       72.34      7.22 o 
 -13   2   5     6943.57     6887.28     62.38 o 
 -12   2   5     3503.43     3475.22     38.42 o 
 -11   2   5     2148.77     2171.34     23.58 o 
 -10   2   5    10857.97    10695.58     71.02 o 
  -9   2   5      920.90      885.80     12.02 o 
  -8   2   5     7025.86     6679.34     40.95 o 
  -7   2   5     5162.44     4661.88     28.54 o 
  -6   2   5      932.57     1028.52     14.84 o 
  -5   2   5    36829.09    37748.25    189.96 o 
  -4   2   5      665.62      650.96      8.13 o 
  -3   2   5    14801.24    15511.53     81.66 o 
  -2   2   5     2780.10     2519.74     17.85 o 
  -1   2   5      413.46      490.51      6.12 o 
   0   2   5     8270.50     8181.52     45.70 o 
   1   2   5     2939.32     2753.01     21.06 o 
   2   2   5     3136.00     3180.95     23.14 o 
   3   2   5    15506.31    15184.93     91.75 o 
   4   2   5      657.40      673.11      8.59 o 
   5   2   5    13801.03    13993.99     79.31 o 
   6   2   5     8070.29     8272.89     49.81 o 
   7   2   5     1320.80     1245.97     13.86 o 
   8   2   5     7262.83     7157.96     46.16 o 
   9   2   5      911.27      929.10     13.26 o 
  10   2   5     1662.37     1649.19     20.68 o 
  11   2   5     6239.91     6405.37     50.66 o 
  12   2   5      511.25      449.96     13.32 o 
  13   2   5     4238.98     4086.23     45.13 o 
  14   2   5     1584.78     1639.64     27.62 o 
  15   2   5      183.58      233.89     13.83 o 
  16   2   5     1310.31     1329.62     31.15 o 
  17   2   5       85.90       81.19     10.76 o 
  18   2   5      720.52      687.54     24.45 o 
 -19   3   5     1149.85     1110.28     26.05 o 
 -18   3   5        1.63       -7.87      5.25 o 
 -17   3   5     1527.86     1538.86     41.25 o 
 -16   3   5     1955.36     1960.45     31.83 o 
 -15   3   5       72.14       77.23      7.85 o 
 -14   3   5     1207.29     1199.14     22.86 o 
 -13   3   5        9.64        8.37      4.92 o 
 -12   3   5     2923.53     2903.22     30.25 o 
 -11   3   5     3561.57     3605.07     33.49 o 
 -10   3   5      102.21      134.32      5.64 o 
  -9   3   5     6377.47     6362.69     42.96 o 
  -8   3   5     3595.31     3469.41     26.45 o 
  -7   3   5     4356.26     4445.72     31.15 o 
  -6   3   5     6335.31     6282.67     39.93 o 
  -5   3   5     1591.05     1792.84     16.23 o 
  -4   3   5    10426.27    10684.81     60.43 o 
  -3   3   5     6331.44     6628.99     41.07 o 
  -2   3   5     3588.47     4052.44     27.11 o 
  -1   3   5    21902.67    22241.79    132.14 o 
   0   3   5     2920.70     2817.40     20.21 o 
   1   3   5     7561.77     7617.36     49.91 o 
   2   3   5    14987.31    15039.91     89.86 o 
   3   3   5     2833.58     2964.04     22.09 o 
   4   3   5     4003.32     3862.76     24.36 o 
   5   3   5      677.71      706.20     10.61 o 
   6   3   5     2113.39     2113.03     18.79 o 
   7   3   5     4745.39     4804.32     33.94 o 
   8   3   5       71.29       66.70      5.03 o 
   9   3   5     2530.04     2470.45     30.04 o 
  10   3   5     1974.27     2014.65     28.63 o 
  11   3   5      833.10      745.37     16.79 o 
  12   3   5     2659.23     2723.54     46.46 o 
  13   3   5      482.19      539.43     18.62 o 
  14   3   5     1596.92     1632.42     33.23 o 
  15   3   5     1511.34     1472.85     32.64 o 
  16   3   5      103.39      107.58     11.13 o 
  17   3   5     1177.73     1269.68     32.30 o 
 -18   4   5      368.35      376.14     18.64 o 
 -17   4   5       61.92       76.79     10.71 o 
 -16   4   5      194.10      190.15     13.53 o 
 -15   4   5      668.57      730.55     22.68 o 
 -14   4   5      149.38      159.42      9.77 o 
 -13   4   5      495.36      501.13     14.62 o 
 -12   4   5      330.92      337.62      9.45 o 
 -11   4   5       99.12      110.20      5.94 o 
 -10   4   5      652.86      635.26     11.55 o 
  -9   4   5      520.00      507.52     10.12 o 
  -8   4   5      656.89      678.24     10.70 o 
  -7   4   5     1361.47     1306.80     16.15 o 
  -6   4   5       16.75       19.71      2.87 o 
  -5   4   5     1693.77     1765.02     17.22 o 
  -4   4   5      746.57      721.01     10.22 o 
  -3   4   5      326.52      340.09      6.95 o 
  -2   4   5      494.86      532.94     10.98 o 
  -1   4   5     1821.08     2119.95     17.93 o 
   0   4   5    13592.67    14543.33    102.39 o 
   1   4   5     2474.66     2234.79     21.86 o 
   2   4   5      364.31      366.46      8.40 o 
   3   4   5     1127.41     1037.51     14.33 o 
   4   4   5      883.99      965.16     12.27 o 
   5   4   5      605.55      615.66     10.07 o 
   6   4   5     1865.69     1918.78     19.18 o 
   7   4   5      309.80      370.12      9.54 o 
   8   4   5     1665.90     1640.92     20.64 o 
   9   4   5       17.39       23.71      5.11 o 
  10   4   5      251.16      238.28     11.22 o 
  11   4   5      922.06      908.56     19.36 o 
  12   4   5        4.45       11.29      5.31 o 
  13   4   5      345.63      361.64     16.26 o 
  14   4   5       36.54       53.08      8.78 o 
  15   4   5      174.27      177.50     13.25 o 
  16   4   5      389.34      457.24     19.75 o 
 -17   5   5      133.85      119.37     12.43 o 
 -16   5   5        1.77        1.56      6.53 o 
 -15   5   5       65.71       56.81      9.31 o 
 -14   5   5        0.20       -2.58      5.53 o 
 -13   5   5      617.05      595.07     14.95 o 
 -12   5   5     1394.95     1327.56     22.17 o 
 -11   5   5      107.72      106.44      7.55 o 
 -10   5   5      462.89      474.76     12.21 o 
  -9   5   5       71.81       83.44      7.88 o 
  -8   5   5        7.90        8.29      3.59 o 
  -7   5   5      349.77      354.63      8.51 o 
  -6   5   5      406.37      424.90      8.95 o 
  -5   5   5       43.56       46.96      5.72 o 
  -4   5   5      785.82      755.89     11.30 o 
  -3   5   5        3.03        0.48      2.74 o 
  -2   5   5      668.74      604.17     11.36 o 
  -1   5   5     3659.77     3797.54     32.76 o 
   0   5   5      512.39      605.65     11.56 o 
   1   5   5       60.68       44.49      4.36 o 
   2   5   5       77.61       85.83      5.30 o 
   3   5   5      283.58      271.68      8.23 o 
   4   5   5       61.70       58.88      4.82 o 
   5   5   5        8.41        9.98      3.94 o 
   6   5   5       13.80       19.04      3.43 o 
   7   5   5     1226.59     1237.63     16.36 o 
   8   5   5      131.80      113.11      7.93 o 
   9   5   5       45.03       34.87      6.14 o 
  10   5   5      285.18      348.07     13.14 o 
  11   5   5      524.58      458.01     15.03 o 
  12   5   5       85.66       84.79      9.59 o 
  13   5   5        2.11       -7.26      4.84 o 
  14   5   5       63.37       55.36     11.08 o 
  15   5   5       98.03       81.23     10.70 o 
 -16   6   5       93.90      119.01     12.44 o 
 -15   6   5     1073.43     1028.53     28.27 o 
 -14   6   5      120.75      117.72     13.04 o 
 -13   6   5     1559.80     1563.96     24.79 o 
 -12   6   5      714.69      704.79     16.26 o 
 -11   6   5      136.69      127.21      7.99 o 
 -10   6   5     1290.03     1315.05     23.84 o 
  -9   6   5       12.22       21.33      5.49 o 
  -8   6   5     2191.27     2191.08     29.76 o 
  -7   6   5      739.91      751.15     16.37 o 
  -6   6   5      149.70      169.48      9.54 o 
  -5   6   5     1016.42     1025.52     18.83 o 
  -4   6   5     2187.96     2129.37     24.36 o 
  -3   6   5     1477.56     1455.13     19.65 o 
  -2   6   5     4066.12     3967.23     35.78 o 
  -1   6   5      212.15      176.21      7.47 o 
   0   6   5      918.96      855.43     14.90 o 
   1   6   5      129.62      133.87      7.62 o 
   2   6   5        0.79        6.59      3.68 o 
   3   6   5     2590.34     2657.38     28.52 o 
   4   6   5       44.87       55.52      5.44 o 
   5   6   5     1230.32     1255.16     19.17 o 
   6   6   5      878.98      861.80     15.00 o 
   7   6   5        0.83        3.55      3.44 o 
   8   6   5     2099.43     2119.44     26.56 o 
   9   6   5     1145.22     1157.10     23.15 o 
  10   6   5      979.69      996.41     21.89 o 
  11   6   5      654.85      669.19     18.72 o 
  12   6   5       32.65       23.24      8.14 o 
  13   6   5      194.42      222.28     15.02 o 
  14   6   5      276.73      247.39     40.50 o 
 -14   7   5      872.91      873.67     30.24 o 
 -13   7   5      222.34      214.88     12.20 o 
 -12   7   5      340.05      368.80     14.31 o 
 -11   7   5     1113.96     1128.19     23.42 o 
 -10   7   5       13.79        8.52      6.59 o 
  -9   7   5      725.83      790.24     22.42 o 
  -8   7   5      174.91      219.55     12.93 o 
  -7   7   5      533.16      555.48     20.57 o 
  -6   7   5     3726.33     3775.39     42.44 o 
  -5   7   5       68.10       75.57      7.83 o 
  -4   7   5      869.63      884.69     18.83 o 
  -3   7   5     2586.30     2516.15     32.85 o 
  -2   7   5        4.70       -4.97      9.61 o 
  -1   7   5     3559.87     3527.98     40.23 o 
   0   7   5     1432.56     1379.85     28.48 o 
   1   7   5     4672.93     4418.14     46.80 o 
   2   7   5     1312.48     1322.02     46.66 o 
   3   7   5      196.22      178.11     11.89 o 
   4   7   5     1330.55     1407.45     24.66 o 
   5   7   5      566.22      536.09     15.65 o 
   6   7   5      213.32      240.15     11.31 o 
   7   7   5      760.77      819.61     23.44 o 
   8   7   5       59.87       64.13      9.37 o 
   9   7   5     1168.98     1135.21     28.59 o 
  10   7   5     1343.32     1335.23     31.70 o 
  11   7   5        0.76        7.52      7.68 o 
  12   7   5      709.55      726.00     31.88 o 
 -11   8   5       46.20       57.36     17.92 o 
 -10   8   5      553.55      606.49     29.12 o 
  -9   8   5       86.63       71.24     14.18 o 
  -8   8   5      383.14      432.14     23.27 o 
  -7   8   5      402.51      458.74     23.56 o 
  -6   8   5       12.55        0.06      8.40 o 
  -5   8   5      708.14      728.05     22.07 o 
  -4   8   5      388.35      349.34     16.14 o 
  -3   8   5      345.22      355.82     16.50 o 
  -2   8   5     1524.36     1473.86     31.24 o 
  -1   8   5        5.62        2.53      6.35 o 
   0   8   5     1073.69     1011.33     30.85 o 
   1   8   5      269.73      320.50     15.58 o 
   2   8   5       95.32       88.15     10.12 o 
   3   8   5      529.18      594.60     34.72 o 
   4   8   5        0.36       -8.02      5.35 o 
   5   8   5      473.49      479.50     18.68 o 
   6   8   5      449.20      419.05     26.07 o 
   7   8   5      130.20      135.45     15.43 o 
   8   8   5     1143.39     1163.47     30.12 o 
   9   8   5      150.75      186.20     21.60 o 
  -7   9   5       10.36       13.91     13.87 o 
  -6   9   5        1.63       -1.14      9.28 o 
  -5   9   5       39.79       39.67      9.26 o 
  -4   9   5      211.90      198.47     14.50 o 
  -3   9   5      139.93      114.91     12.15 o 
  -2   9   5       41.87       46.30     13.99 o 
  -1   9   5       57.79       59.78     10.05 o 
   0   9   5        0.57        2.84      6.68 o 
   1   9   5        1.54        7.22      7.80 o 
   2   9   5       34.38       25.37      8.47 o 
   3   9   5        2.69       -3.08      6.62 o 
   4   9   5       44.62       61.08      9.95 o 
   5   9   5       11.23       16.97     10.16 o 
 -20   0   6      355.01      307.79     21.24 o 
 -19   0   6     1364.21     1487.05     41.96 o 
 -18   0   6      605.47      712.61     28.68 o 
 -17   0   6      585.07      568.42     24.32 o 
 -16   0   6     3202.50     3238.30     58.48 o 
 -15   0   6      383.56      425.84     20.27 o 
 -14   0   6     5927.65     5773.36     79.85 o 
 -13   0   6     1938.87     1947.56     56.86 o 
 -12   0   6      370.84      408.55     16.98 o 
 -11   0   6     5350.24     5373.87     69.66 o 
 -10   0   6     1532.97     1572.62     21.12 o 
  -9   0   6      106.92      121.58      5.70 o 
  -8   0   6     1300.83     1098.25     18.93 o 
  -7   0   6     1238.85     1490.60     19.58 o 
  -6   0   6    46555.13    45740.13    343.76 o 
  -5   0   6    17736.18    18361.26    135.40 o 
  -4   0   6     1932.26     1765.44     20.07 o 
  -3   0   6    87848.12    84147.80    647.04 o 
  -2   0   6    35206.52    36092.39    436.02 o 
  -1   0   6      347.64      298.07      8.37 o 
   0   0   6    35614.35    35777.08    255.53 o 
   1   0   6     2136.22     2366.43     35.66 o 
   2   0   6    20035.37    20524.90    211.49 o 
   3   0   6     1742.34     1643.74     19.82 o 
   4   0   6    10655.28    11078.31     87.13 o 
   5   0   6    23205.74    22478.80    166.05 o 
   6   0   6     2589.40     2590.77     29.89 o 
   7   0   6    16966.40    16128.95    125.84 o 
   8   0   6     2682.93     2586.38     31.87 o 
   9   0   6    11193.84    11456.23     96.69 o 
  10   0   6      474.35      416.63     19.66 o 
  11   0   6      110.16       89.35     14.50 o 
  12   0   6     1566.78     1536.74     34.88 o 
  13   0   6     3693.07     3644.44     59.61 o 
  14   0   6      133.88      151.23     14.06 o 
  15   0   6     3806.44     3864.33     65.81 o 
  16   0   6      192.37      166.87     15.27 o 
  17   0   6     1661.59     1774.11     45.27 o 
  18   0   6      442.17      537.03     26.48 o 
 -20   1   6      594.48      557.71     19.06 o 
 -19   1   6        5.92        0.19      8.33 o 
 -18   1   6     1945.68     1927.64     33.10 o 
 -17   1   6      252.83      278.52     15.26 o 
 -16   1   6      375.00      354.15     13.84 o 
 -15   1   6     2016.24     2073.71     31.19 o 
 -14   1   6     2261.53     2254.16     31.59 o 
 -13   1   6     2110.35     2167.09     29.96 o 
 -12   1   6     5507.80     5620.66     54.78 o 
 -11   1   6      428.70      477.80     15.18 o 
 -10   1   6     1564.91     1501.78     17.75 o 
  -9   1   6     6910.33     6786.01     44.76 o 
  -8   1   6     1229.95     1285.66     19.01 o 
  -7   1   6    25509.89    25991.03    167.89 o 
  -6   1   6      621.69      529.09      8.23 o 
  -5   1   6    26290.45    26783.83    213.70 o 
  -4   1   6       91.67       65.71      2.74 o 
  -3   1   6      640.96      603.78      7.15 o 
  -2   1   6     3645.04     3462.08     31.30 o 
  -1   1   6     6845.84     7010.26     44.36 o 
   0   1   6      441.19      454.53      8.83 o 
   1   1   6    10022.06     9970.52     60.54 o 
   2   1   6      448.44      442.00      8.34 o 
   3   1   6    11764.53    11592.30     69.45 o 
   4   1   6     4185.53     3899.47     26.61 o 
   5   1   6     3396.29     3599.00     25.92 o 
   6   1   6    20978.88    21739.87    115.12 o 
   7   1   6      678.77      661.21     11.68 o 
   8   1   6     4114.25     3932.92     29.92 o 
   9   1   6     2252.87     2231.78     21.23 o 
  10   1   6      122.76      135.37      6.62 o 
  11   1   6     5303.81     5165.96     45.10 o 
  12   1   6      303.99      341.26     13.38 o 
  13   1   6     2554.25     2372.74     32.77 o 
  14   1   6     1503.59     1553.22     27.12 o 
  15   1   6       24.15       13.87      9.84 o 
  16   1   6      700.91      715.50     19.79 o 
  17   1   6      186.42      224.43     12.62 o 
  18   1   6       70.41       75.58     18.31 o 
 -20   2   6       74.70       66.87      9.39 o 
 -19   2   6      359.13      350.77     15.37 o 
 -18   2   6       31.64       31.66      7.54 o 
 -17   2   6       53.67       58.42      8.18 o 
 -16   2   6     1207.70     1249.56     25.03 o 
 -15   2   6      107.20      113.34      8.79 o 
 -14   2   6      194.42      173.06      9.62 o 
 -13   2   6       41.64       41.69      5.97 o 
 -12   2   6       45.08       35.88      5.40 o 
 -11   2   6      121.33      143.47      6.34 o 
 -10   2   6      621.04      655.64     11.99 o 
  -9   2   6     1351.24     1349.54     15.33 o 
  -8   2   6     2074.02     2181.58     17.35 o 
  -7   2   6     1318.52     1411.81     12.95 o 
  -6   2   6     5693.83     5914.88     37.23 o 
  -5   2   6      354.67      283.48      6.81 o 
  -4   2   6     2469.96     2447.23     18.61 o 
  -3   2   6      125.83      159.19      4.11 o 
  -2   2   6     2813.08     2985.45     20.55 o 
  -1   2   6      556.53      525.69      8.00 o 
   0   2   6      377.67      419.34      7.81 o 
   1   2   6      166.73      199.59      4.18 o 
   2   2   6     4110.23     4419.44     44.75 o 
   3   2   6      165.00      187.39      4.75 o 
   4   2   6      300.16      372.60      6.74 o 
   5   2   6      168.96      213.64      5.65 o 
   6   2   6        0.65        2.18      2.04 o 
   7   2   6     2079.80     2025.99     19.01 o 
   8   2   6      111.05      124.53      5.06 o 
   9   2   6      201.94      178.82      6.21 o 
  10   2   6      969.81      948.69     15.66 o 
  11   2   6     1115.22     1019.98     19.33 o 
  12   2   6       35.03       32.24      7.54 o 
  13   2   6      867.40      772.63     21.69 o 
  14   2   6      160.28      168.95     12.21 o 
  15   2   6        0.73       -7.14      5.86 o 
  16   2   6        0.78       -9.09      6.06 o 
  17   2   6       61.78       63.94     10.15 o 
 -19   3   6        7.12        2.13      6.39 o 
 -18   3   6       41.72       34.47      7.51 o 
 -17   3   6      297.39      257.29     12.99 o 
 -16   3   6      191.11      186.10     11.35 o 
 -15   3   6        6.16        9.82      7.26 o 
 -14   3   6      254.53      269.96     11.64 o 
 -13   3   6      993.77      992.88     20.16 o 
 -12   3   6      952.19      973.41     16.28 o 
 -11   3   6        8.95       13.02      3.21 o 
 -10   3   6      773.05      704.27     11.67 o 
  -9   3   6     2035.38     2124.71     20.75 o 
  -8   3   6     1061.22     1063.90     12.86 o 
  -7   3   6     1030.76     1030.92     12.43 o 
  -6   3   6        1.35        1.68      1.87 o 
  -5   3   6      549.79      532.05      8.31 o 
  -4   3   6      103.29       99.61      3.86 o 
  -3   3   6       19.27       22.63      2.41 o 
  -2   3   6     2825.52     3076.14     22.34 o 
  -1   3   6     8778.26     9180.38     52.47 o 
   0   3   6      629.10      775.33      8.95 o 
   1   3   6       20.96       48.38      2.82 o 
   2   3   6      247.63      238.36      5.61 o 
   3   3   6     1431.30     1485.08     12.34 o 
   4   3   6      455.43      514.82     10.27 o 
   5   3   6       87.01      104.34      4.12 o 
   6   3   6     2306.59     2451.95     22.58 o 
   7   3   6      179.54      172.06      6.77 o 
   8   3   6     1061.36     1177.93     16.69 o 
   9   3   6     1404.81     1467.03     22.61 o 
  10   3   6      214.51      217.49     10.40 o 
  11   3   6      606.79      636.57     16.99 o 
  12   3   6      271.84      280.84     11.80 o 
  13   3   6      219.43      214.54     13.11 o 
  14   3   6      783.02      784.56     23.19 o 
  15   3   6        0.53        0.35      9.97 o 
  16   3   6       97.95      118.89     16.64 o 
  17   3   6       30.71       33.09      8.83 o 
 -18   4   6       46.54       34.14      9.04 o 
 -17   4   6      332.45      328.57     17.12 o 
 -16   4   6     1611.30     1577.96     33.92 o 
 -15   4   6        2.72       -6.25      5.01 o 
 -14   4   6     1504.48     1485.02     26.13 o 
 -13   4   6     1626.33     1563.44     25.93 o 
 -12   4   6      398.96      378.09     10.08 o 
 -11   4   6     2960.89     2898.84     29.85 o 
 -10   4   6      309.47      265.91      7.95 o 
  -9   4   6     1995.60     1921.21     22.48 o 
  -8   4   6     3399.16     3324.83     27.26 o 
  -7   4   6       64.19       81.62      4.89 o 
  -6   4   6     2305.77     2189.18     20.20 o 
  -5   4   6     5421.04     5741.99     38.62 o 
  -4   4   6     2260.82     2223.50     28.61 o 
  -3   4   6     3014.38     3016.60     23.77 o 
  -2   4   6       68.68       73.59      5.91 o 
  -1   4   6    23816.01    24383.62    127.73 o 
   0   4   6     2313.78     2276.07     22.18 o 
   1   4   6       87.88       53.20      6.24 o 
   2   4   6     4979.33     4842.55     37.70 o 
   3   4   6     2034.28     2177.04     22.38 o 
   4   4   6     4258.19     4218.62     30.89 o 
   5   4   6     6138.69     6341.53     42.32 o 
   6   4   6      514.89      501.05     14.16 o 
   7   4   6     2542.63     2577.82     27.70 o 
   8   4   6     1087.69     1051.04     16.55 o 
   9   4   6      287.20      308.88     11.45 o 
  10   4   6     4128.62     4122.53     44.62 o 
  11   4   6        3.15        8.34      4.87 o 
  12   4   6     1105.89     1084.21     23.13 o 
  13   4   6      858.89      823.24     23.45 o 
  14   4   6       96.80       96.77     10.68 o 
  15   4   6      641.00      643.55     22.63 o 
  16   4   6      241.16      270.87     16.27 o 
 -17   5   6      848.70      869.08     33.06 o 
 -16   5   6      260.11      252.72     15.51 o 
 -15   5   6     1264.97     1366.55     31.44 o 
 -14   5   6      343.92      377.42     16.85 o 
 -13   5   6     1115.18     1123.98     20.02 o 
 -12   5   6     1764.63     1756.39     24.58 o 
 -11   5   6      466.67      440.22     12.00 o 
 -10   5   6     6059.55     5987.62     54.70 o 
  -9   5   6     2464.37     2458.66     27.27 o 
  -8   5   6     3559.03     3492.34     34.52 o 
  -7   5   6     5334.58     5192.54     38.24 o 
  -6   5   6       53.70       56.60      4.57 o 
  -5   5   6     3199.23     3145.81     26.57 o 
  -4   5   6     3354.53     3468.36     38.95 o 
  -3   5   6      350.25      302.93      8.59 o 
  -2   5   6     6502.54     6413.48     47.92 o 
  -1   5   6     1021.71     1121.96     15.88 o 
   0   5   6     2882.04     2698.75     29.27 o 
   1   5   6     4999.77     4956.19     40.05 o 
   2   5   6        6.60        9.80      3.35 o 
   3   5   6     3835.38     3788.87     36.92 o 
   4   5   6     2151.57     2184.02     25.60 o 
   5   5   6      772.34      794.59     14.04 o 
   6   5   6     2904.07     2940.59     27.87 o 
   7   5   6      119.50      131.52      7.13 o 
   8   5   6     4972.89     4997.04     50.09 o 
   9   5   6     2161.24     2132.01     32.96 o 
  10   5   6      294.20      313.05     13.86 o 
  11   5   6     3239.02     3097.77     39.66 o 
  12   5   6      186.14      174.55     13.90 o 
  13   5   6      829.15      815.47     20.73 o 
  14   5   6      677.28      719.22     30.16 o 
  15   5   6       67.34       46.97     12.84 o 
 -16   6   6      310.11      322.68     17.55 o 
 -15   6   6        0.40       -3.69      6.78 o 
 -14   6   6      749.03      765.64     20.31 o 
 -13   6   6      473.06      473.71     14.21 o 
 -12   6   6       41.15       45.37      8.34 o 
 -11   6   6     1782.13     1777.25     28.43 o 
 -10   6   6      209.23      212.56     21.12 o 
  -9   6   6     1213.43     1170.88     21.82 o 
  -8   6   6     1316.00     1310.85     26.37 o 
  -7   6   6      884.27      830.37     17.30 o 
  -6   6   6     1328.64     1308.34     21.45 o 
  -5   6   6      633.00      623.27     19.16 o 
  -4   6   6      293.24      257.92     11.74 o 
  -3   6   6     3487.93     3471.00     33.16 o 
  -2   6   6     1939.37     1884.05     25.42 o 
  -1   6   6     2640.61     2540.13     27.46 o 
   0   6   6     1671.06     1661.56     24.85 o 
   1   6   6      113.37       93.11      7.14 o 
   2   6   6     1562.31     1492.33     31.07 o 
   3   6   6      117.56      129.34      8.11 o 
   4   6   6      744.88      734.65     19.71 o 
   5   6   6      532.46      563.46     16.11 o 
   6   6   6      768.17      779.87     17.93 o 
   7   6   6     1665.49     1699.36     27.18 o 
   8   6   6      969.98      945.68     24.84 o 
   9   6   6      608.02      609.55     20.74 o 
  10   6   6      694.83      650.30     21.76 o 
  11   6   6        2.33        0.41      6.65 o 
  12   6   6      756.77      701.03     32.79 o 
  13   6   6       34.16       20.33      8.74 o 
 -14   7   6        7.24       -0.26      7.17 o 
 -13   7   6        2.70       12.39      7.38 o 
 -12   7   6        8.17        4.80      6.64 o 
 -11   7   6       21.60       18.16      9.55 o 
 -10   7   6       16.50       36.03     10.76 o 
  -9   7   6      367.52      345.32     19.61 o 
  -8   7   6       19.45       11.05      8.02 o 
  -7   7   6       55.76       57.37     10.61 o 
  -6   7   6        0.00       -9.56      8.24 o 
  -5   7   6       76.37       86.17     11.63 o 
  -4   7   6      213.58      243.45     13.05 o 
  -3   7   6        3.05       -3.40      5.80 o 
  -2   7   6      650.69      647.27     19.44 o 
  -1   7   6       73.61       68.00      8.99 o 
   0   7   6      388.94      378.64     13.47 o 
   1   7   6      372.76      401.34     13.73 o 
   2   7   6       39.76       50.99      7.09 o 
   3   7   6       38.37       16.82      5.59 o 
   4   7   6        6.86        0.66      4.69 o 
   5   7   6      114.42      102.83      8.62 o 
   6   7   6      141.80      136.41      9.39 o 
   7   7   6      202.91      175.11     18.23 o 
   8   7   6        1.83        2.80      6.94 o 
   9   7   6       42.51       48.85      9.34 o 
  10   7   6      237.29      235.47     18.26 o 
  11   7   6      177.67      169.46     16.86 o 
 -11   8   6      221.36      222.40     18.88 o 
 -10   8   6        0.57       -1.43      8.13 o 
  -9   8   6      207.87      223.42     18.46 o 
  -8   8   6      362.80      346.00     22.09 o 
  -7   8   6       36.18       25.24      9.27 o 
  -6   8   6      234.76      203.46     16.49 o 
  -5   8   6      137.96      131.66     11.52 o 
  -4   8   6        1.53        0.81      6.05 o 
  -3   8   6      307.13      322.22     16.76 o 
  -2   8   6       94.47      100.32     15.59 o 
  -1   8   6      503.31      489.90     18.73 o 
   0   8   6      250.39      262.40     20.17 o 
   1   8   6      306.14      276.66     14.98 o 
   2   8   6      434.77      478.63     18.44 o 
   3   8   6        1.39       -7.11      5.52 o 
   4   8   6       81.53       83.58      9.99 o 
   5   8   6      261.39      246.02     14.62 o 
   6   8   6        7.11        0.13      6.77 o 
   7   8   6      127.96      118.42     11.91 o 
   8   8   6      173.19      179.66     13.98 o 
   9   8   6      110.05       97.14     12.25 o 
  -6   9   6      282.00      228.39     35.34 o 
  -5   9   6      342.48      348.43     20.48 o 
  -4   9   6      176.96      186.81     17.33 o 
  -3   9   6      202.06      147.52     12.91 o 
  -2   9   6      530.67      564.27     27.57 o 
  -1   9   6       65.68       94.18     11.05 o 
   0   9   6      365.72      369.03     17.72 o 
   1   9   6      449.49      500.40     20.27 o 
   2   9   6        2.77        9.89      7.42 o 
   3   9   6      672.00      644.32     31.57 o 
   4   9   6      310.39      287.72     20.75 o 
 -20   1   7       57.95       60.95      9.61 o 
 -19   1   7      249.87      237.66     13.35 o 
 -18   1   7      797.95      842.52     21.91 o 
 -17   1   7        1.16        3.99      5.58 o 
 -16   1   7     3167.04     3172.80     41.20 o 
 -15   1   7      410.45      427.09     14.58 o 
 -14   1   7     2306.89     2226.81     31.48 o 
 -13   1   7     1085.36     1075.56     20.55 o 
 -12   1   7       14.59       25.06      4.93 o 
 -11   1   7     2590.30     2598.24     25.91 o 
 -10   1   7      459.81      476.53      9.91 o 
  -9   1   7      282.11      320.32      7.60 o 
  -8   1   7     3743.80     3892.60     27.81 o 
  -7   1   7     1803.96     1840.50     15.10 o 
  -6   1   7    15377.60    16268.05     79.81 o 
  -5   1   7     5143.90     5296.63     35.48 o 
  -4   1   7     3414.78     3516.60     23.92 o 
  -3   1   7     8941.46     9091.96     50.92 o 
  -2   1   7     1216.01     1286.04     13.36 o 
  -1   1   7     2550.80     2550.27     23.10 o 
   0   1   7     9165.25     9210.16     65.97 o 
   1   1   7      238.96      229.33      5.56 o 
   2   1   7     6515.82     6546.05     42.85 o 
   3   1   7     5689.93     5865.55     36.37 o 
   4   1   7     2609.16     2614.23     20.56 o 
   5   1   7    12601.73    12884.84     72.30 o 
   6   1   7     1376.32     1518.15     15.71 o 
   7   1   7     1108.98     1120.57     13.59 o 
   8   1   7      228.30      198.39      9.20 o 
   9   1   7      369.34      368.28      8.49 o 
  10   1   7       11.01       10.01      3.54 o 
  11   1   7     2425.74     2444.44     30.62 o 
  12   1   7      760.78      711.71     17.17 o 
  13   1   7     2713.36     2687.92     35.66 o 
  14   1   7        5.06       -4.48      4.87 o 
  15   1   7      964.06      930.56     21.72 o 
  16   1   7       81.84       81.92      8.89 o 
  17   1   7      202.50      222.61     14.92 o 
 -19   2   7      626.47      625.19     19.81 o 
 -18   2   7      304.04      312.35     14.55 o 
 -17   2   7     3706.91     3649.68     46.46 o 
 -16   2   7      218.34      235.95     15.46 o 
 -15   2   7     2475.54     2507.87     40.00 o 
 -14   2   7     2127.52     2149.21     31.16 o 
 -13   2   7     1933.56     1992.02     28.84 o 
 -12   2   7     6435.22     6436.09     84.03 o 
 -11   2   7     1304.78     1440.25     18.94 o 
 -10   2   7     7623.59     7700.79     55.33 o 
  -9   2   7     8825.98     8904.90     49.82 o 
  -8   2   7      765.33      767.04     12.27 o 
  -7   2   7    17031.55    17207.73    102.09 o 
  -6   2   7     3934.99     3894.69     27.49 o 
  -5   2   7     3999.37     3808.67     26.54 o 
  -4   2   7    15864.64    15642.42     83.87 o 
  -3   2   7      478.94      511.68      7.14 o 
  -2   2   7    11987.59    12085.88     73.50 o 
  -1   2   7     5600.67     5255.84     36.83 o 
   0   2   7     2655.75     2641.17     22.25 o 
   1   2   7     3995.18     3422.26     26.94 o 
   2   2   7     5247.07     5119.16     32.77 o 
   3   2   7    12980.57    13102.58     72.25 o 
   4   2   7    11591.49    11417.96     64.83 o 
   5   2   7      417.28      402.60      7.56 o 
   6   2   7     8740.75     8727.58     53.41 o 
   7   2   7     1954.71     1929.73     18.87 o 
   8   2   7     1749.47     1850.46     19.06 o 
   9   2   7     5173.21     5150.30     37.96 o 
  10   2   7       58.69       55.71      6.09 o 
  11   2   7     5043.46     4842.53     42.62 o 
  12   2   7      792.11      775.03     22.55 o 
  13   2   7      541.27      479.40     17.85 o 
  14   2   7     2404.53     2420.48     41.04 o 
  15   2   7       54.03       59.01     13.60 o 
  16   2   7      615.63      678.78     25.93 o 
  17   2   7      716.04      778.80     26.25 o 
 -19   3   7     1020.14     1040.46     25.43 o 
 -18   3   7      704.43      737.85     20.97 o 
 -17   3   7      264.79      263.97     13.01 o 
 -16   3   7     3575.47     3514.42     44.56 o 
 -15   3   7     1190.42     1196.88     23.79 o 
 -14   3   7      460.82      500.83     15.12 o 
 -13   3   7     2799.25     2808.72     35.56 o 
 -12   3   7       87.95       63.62      5.51 o 
 -11   3   7     2915.82     2987.09     27.28 o 
 -10   3   7     1825.94     1839.16     19.77 o 
  -9   3   7      486.73      500.06      9.69 o 
  -8   3   7     9993.56     9957.18     59.95 o 
  -7   3   7      344.49      311.41      7.08 o 
  -6   3   7     3154.86     3137.52     24.55 o 
  -5   3   7     5634.42     5412.61     35.79 o 
  -4   3   7      198.23      192.28      6.79 o 
  -3   3   7    12759.36    12879.74     72.82 o 
  -2   3   7     7082.58     7258.41     45.02 o 
  -1   3   7     2950.52     2846.87     21.13 o 
   0   3   7     4129.59     3778.14     25.92 o 
   1   3   7     1660.82     1917.56     14.14 o 
   2   3   7    16033.72    16127.39     96.84 o 
   3   3   7     1393.83     1291.59     13.06 o 
   4   3   7     4027.78     3822.67     30.77 o 
   5   3   7     9772.59     9837.39     65.64 o 
   6   3   7     1149.88     1171.21     17.54 o 
   7   3   7     1895.37     1751.15     20.78 o 
   8   3   7     1559.72     1510.96     23.90 o 
   9   3   7      503.25      518.45     13.64 o 
  10   3   7     2232.29     2135.56     29.27 o 
  11   3   7      255.42      265.77     13.86 o 
  12   3   7      763.38      730.94     28.20 o 
  13   3   7     2178.19     2118.41     37.66 o 
  14   3   7        1.83        6.69      6.30 o 
  15   3   7     1081.48     1125.11     28.69 o 
  16   3   7      507.14      591.12     22.03 o 
 -18   4   7       68.52       50.45     10.24 o 
 -17   4   7      239.34      233.26     15.21 o 
 -16   4   7       13.38        4.49      5.75 o 
 -15   4   7       87.97       72.31      8.01 o 
 -14   4   7     1178.90     1184.27     23.24 o 
 -13   4   7        0.14        3.53      3.88 o 
 -12   4   7      627.88      668.61     12.93 o 
 -11   4   7       16.16       27.05      4.69 o 
 -10   4   7     1132.35     1167.45     17.34 o 
  -9   4   7       57.10       50.36      5.44 o 
  -8   4   7        1.81        5.23      2.62 o 
  -7   4   7      824.17      861.02     12.29 o 
  -6   4   7     2223.64     2187.38     20.43 o 
  -5   4   7      224.83      278.37      6.98 o 
  -4   4   7     1600.73     1538.77     15.92 o 
  -3   4   7     1594.62     1655.09     16.37 o 
  -2   4   7     1113.47     1062.37     15.39 o 
  -1   4   7      257.21      222.69      6.92 o 
   0   4   7     1159.05     1367.65     16.28 o 
   1   4   7     1064.45     1058.15     14.25 o 
   2   4   7      310.47      266.65      7.49 o 
   3   4   7      406.85      440.87     11.44 o 
   4   4   7      333.55      266.40      7.21 o 
   5   4   7      118.73      116.13      5.88 o 
   6   4   7     1295.04     1281.97     17.92 o 
   7   4   7      472.43      451.07     11.11 o 
   8   4   7      303.50      341.14     10.38 o 
   9   4   7      995.87     1006.50     20.06 o 
  10   4   7      172.36      182.19      9.80 o 
  11   4   7      277.05      260.17     11.46 o 
  12   4   7       10.19       10.90      5.76 o 
  13   4   7      160.67      129.12     15.04 o 
  14   4   7      212.81      201.99     13.86 o 
  15   4   7      179.32      190.32     17.90 o 
  16   4   7      402.09      455.16     30.67 o 
 -17   5   7        1.45       -1.14      7.22 o 
 -16   5   7        3.04       -5.20      6.53 o 
 -15   5   7       15.48       13.70      7.25 o 
 -14   5   7      601.54      574.57     17.23 o 
 -13   5   7      750.54      673.65     17.68 o 
 -12   5   7      164.72      158.63      8.42 o 
 -11   5   7        2.78        2.73      3.48 o 
 -10   5   7      506.47      495.60     13.35 o 
  -9   5   7       62.75       56.51      5.49 o 
  -8   5   7       62.51       57.44      5.21 o 
  -7   5   7       66.82       57.80      4.52 o 
  -6   5   7       12.58       12.85      3.22 o 
  -5   5   7       38.03       44.46      4.40 o 
  -4   5   7       26.17       21.20      4.82 o 
  -3   5   7     1509.59     1400.60     18.05 o 
  -2   5   7      884.01      897.46     14.20 o 
  -1   5   7      353.87      314.61     10.46 o 
   0   5   7       36.68       33.79      5.05 o 
   1   5   7      215.93      191.75      8.62 o 
   2   5   7      533.51      527.01     13.51 o 
   3   5   7        2.70       -0.15      5.06 o 
   4   5   7      168.22      160.65      8.35 o 
   5   5   7      553.09      544.96     14.22 o 
   6   5   7       20.84       21.51      5.17 o 
   7   5   7      131.70      117.94      8.30 o 
   8   5   7      264.94      234.33     13.05 o 
   9   5   7       59.86       69.26      8.81 o 
  10   5   7      248.70      261.49     14.25 o 
  11   5   7      115.86      140.39     11.87 o 
  12   5   7        1.66       -8.02      5.71 o 
  13   5   7      242.54      280.27     20.51 o 
  14   5   7       76.55       65.59     12.99 o 
 -15   6   7      253.00      262.36     17.11 o 
 -14   6   7      341.05      356.51     17.83 o 
 -13   6   7       53.97       62.91      7.08 o 
 -12   6   7     2203.42     2127.86     31.80 o 
 -11   6   7      199.65      185.14      9.29 o 
 -10   6   7     1938.53     1784.06     40.42 o 
  -9   6   7      759.98      759.85     26.22 o 
  -8   6   7     1068.27     1087.69     30.75 o 
  -7   6   7      381.57      384.54     14.51 o 
  -6   6   7      504.03      559.63     20.10 o 
  -5   6   7      292.50      325.99     11.41 o 
  -4   6   7      766.77      725.97     16.30 o 
  -3   6   7       23.90       22.85      8.42 o 
  -2   6   7     5942.04     5635.11     53.24 o 
  -1   6   7     3980.88     3892.26     41.89 o 
   0   6   7       25.45       45.77      6.26 o 
   1   6   7     2702.38     2684.36     33.62 o 
   2   6   7        1.06        6.40      4.50 o 
   3   6   7      415.97      409.44     13.41 o 
   4   6   7      838.94      884.89     18.82 o 
   5   6   7      165.43      176.26      9.57 o 
   6   6   7      580.03      609.49     16.32 o 
   7   6   7      338.33      363.92     13.60 o 
   8   6   7     1009.18      996.62     25.87 o 
   9   6   7     2471.52     2430.32     41.80 o 
  10   6   7       18.63       45.98      9.04 o 
  11   6   7      381.56      426.86     18.88 o 
  12   6   7      103.04      107.87     11.92 o 
  13   6   7      207.76      228.13     15.47 o 
 -13   7   7      696.17      699.30     22.90 o 
 -12   7   7       17.26       15.65      7.39 o 
 -11   7   7     1553.91     1493.09     40.69 o 
 -10   7   7      440.04      457.16     22.11 o 
  -9   7   7      352.09      398.29     20.76 o 
  -8   7   7     2270.13     2393.60     49.79 o 
  -7   7   7      412.92      363.84     22.15 o 
  -6   7   7      408.96      430.50     16.37 o 
  -5   7   7      288.31      314.86     20.75 o 
  -4   7   7       22.59       26.05     10.74 o 
  -3   7   7     1494.13     1484.59     29.61 o 
  -2   7   7      467.94      449.03     17.03 o 
  -1   7   7     1101.52     1027.49     21.00 o 
   0   7   7     5187.16     5007.44     51.84 o 
   1   7   7      121.40      109.07      8.56 o 
   2   7   7     1468.52     1470.45     25.65 o 
   3   7   7      860.12      915.44     24.43 o 
   4   7   7      658.40      621.15     17.01 o 
   5   7   7      559.08      597.52     19.33 o 
   6   7   7       14.02       16.13      5.82 o 
   7   7   7     1349.99     1346.23     37.46 o 
   8   7   7     1092.40     1123.20     28.74 o 
   9   7   7       54.61       48.24      9.57 o 
  10   7   7     1415.40     1465.26     34.11 o 
  11   7   7      632.49      659.17     38.44 o 
 -11   8   7       23.03        9.72      9.70 o 
 -10   8   7      192.42      200.14     18.16 o 
  -9   8   7      369.28      380.09     24.26 o 
  -8   8   7       11.48       -6.00      7.19 o 
  -7   8   7      271.98      316.90     22.46 o 
  -6   8   7      249.17      273.66     27.68 o 
  -5   8   7      189.13      210.55     13.47 o 
  -4   8   7      765.25      771.54     23.34 o 
  -3   8   7        1.85        0.27      6.75 o 
  -2   8   7      852.76      823.18     23.75 o 
  -1   8   7      585.77      599.16     20.71 o 
   0   8   7        8.42        2.87      6.69 o 
   1   8   7      879.38      862.34     24.51 o 
   2   8   7      221.61      240.97     14.64 o 
   3   8   7      521.69      510.98     19.42 o 
   4   8   7      261.71      312.64     17.22 o 
   5   8   7       81.24       75.57      8.64 o 
   6   8   7      366.67      394.71     26.33 o 
   7   8   7      133.70      150.93     13.23 o 
   8   8   7      281.97      312.67     21.81 o 
  -6   9   7        2.78       -0.29      8.26 o 
  -5   9   7        3.13        4.31      7.06 o 
  -4   9   7       52.33       73.46     10.80 o 
  -3   9   7      133.05      128.49     19.92 o 
  -2   9   7        2.20       -9.62      6.41 o 
  -1   9   7        0.55       -2.51      6.91 o 
   0   9   7       10.59        8.77      8.49 o 
   1   9   7        9.03       13.07      7.86 o 
   2   9   7       81.36       83.70     11.29 o 
   3   9   7        1.00       -9.78      6.52 o 
 -20   0   8      339.45      309.54     21.42 o 
 -19   0   8      837.10      798.46     31.19 o 
 -18   0   8     2417.91     2433.98     69.74 o 
 -17   0   8        0.18        5.31      7.25 o 
 -16   0   8     2968.63     3026.84     56.93 o 
 -15   0   8     1256.20     1258.97     33.99 o 
 -14   0   8     1646.53     1637.98     37.48 o 
 -13   0   8     2669.89     2767.31     48.70 o 
 -12   0   8      986.25     1095.68     35.21 o 
 -11   0   8     2959.98     2965.40     47.67 o 
 -10   0   8     4082.33     4210.95     43.56 o 
  -9   0   8      418.36      482.65     11.77 o 
  -8   0   8     4464.73     4156.74     41.77 o 
  -7   0   8     1031.87      794.79     14.49 o 
  -6   0   8     1590.64     1616.89     21.20 o 
  -5   0   8    40212.79    40421.52    286.86 o 
  -4   0   8      367.90      367.08      7.32 o 
  -3   0   8    30530.61    30310.52    217.14 o 
  -2   0   8     1416.26     1397.82     17.26 o 
  -1   0   8      107.28       72.89     15.01 o 
   0   0   8    10756.59    11139.57    154.58 o 
   1   0   8      159.86      146.97      7.42 o 
   2   0   8     5375.79     5729.30     50.31 o 
   3   0   8    20657.20    20412.51    211.63 o 
   4   0   8     2581.86     3128.68     33.57 o 
   5   0   8     4803.78     4751.31     46.42 o 
   6   0   8        5.26       14.33      3.75 o 
   7   0   8      314.89      368.73     11.53 o 
   8   0   8     5107.10     5168.10     52.88 o 
   9   0   8     1825.11     1710.68     34.62 o 
  10   0   8     5419.83     5444.49     81.94 o 
  11   0   8     1943.37     1838.51     37.96 o 
  12   0   8     3038.08     2704.44     49.30 o 
  13   0   8     3951.48     3763.56     99.73 o 
  14   0   8      861.44      864.15     29.08 o 
  15   0   8      366.31      408.33     21.54 o 
  16   0   8     1128.50     1254.82     78.14 o 
  17   0   8       65.09       48.65     11.75 o 
 -20   1   8       34.92       25.30      7.55 o 
 -19   1   8      952.09      942.62     23.91 o 
 -18   1   8      169.42      175.71     11.56 o 
 -17   1   8     1693.26     1651.63     29.69 o 
 -16   1   8      162.28      171.88     12.05 o 
 -15   1   8     2142.69     2138.69     31.97 o 
 -14   1   8     1216.19     1157.13     22.28 o 
 -13   1   8        3.65       -2.24      3.90 o 
 -12   1   8     2085.62     2012.88     31.75 o 
 -11   1   8     2738.17     2724.34     27.08 o 
 -10   1   8      586.86      578.89     11.77 o 
  -9   1   8     6032.90     5945.75     39.37 o 
  -8   1   8       17.18       36.50      2.95 o 
  -7   1   8     3891.37     3790.67     25.01 o 
  -6   1   8     9445.89     9310.79     49.46 o 
  -5   1   8     3354.46     3321.54     23.93 o 
  -4   1   8     8709.72     8380.50     48.57 o 
  -3   1   8     2718.25     2886.92     20.67 o 
  -2   1   8     5530.26     5389.77     37.57 o 
  -1   1   8      216.71      170.35      5.71 o 
   0   1   8     1605.96     1715.62     21.16 o 
   1   1   8     4883.49     5103.09     36.45 o 
   2   1   8     3395.60     3612.26     25.05 o 
   3   1   8       60.61       63.83      3.25 o 
   4   1   8    11088.37    11299.51     64.52 o 
   5   1   8      827.51      787.23     10.77 o 
   6   1   8     4550.64     4773.64     33.88 o 
   7   1   8     2864.12     2764.05     23.96 o 
   8   1   8      394.86      436.66      9.18 o 
   9   1   8     3001.61     2975.23     26.49 o 
  10   1   8     1148.66     1078.66     17.07 o 
  11   1   8     2455.51     2394.62     27.48 o 
  12   1   8     1366.24     1256.24     22.93 o 
  13   1   8       29.63       32.79      9.64 o 
  14   1   8     1733.04     1673.46     28.54 o 
  15   1   8      130.98      136.70      9.96 o 
  16   1   8      196.72      196.25     13.71 o 
  17   1   8      528.88      579.12     21.98 o 
 -19   2   8       36.75       24.55      7.71 o 
 -18   2   8       22.28       23.39      6.90 o 
 -17   2   8      205.48      218.23     12.25 o 
 -16   2   8      847.97      847.21     26.81 o 
 -15   2   8      361.37      348.26     13.62 o 
 -14   2   8       24.11       21.20      5.85 o 
 -13   2   8      129.76      130.93      8.70 o 
 -12   2   8       37.55       41.03      5.90 o 
 -11   2   8       77.57       69.81      6.68 o 
 -10   2   8     1369.68     1471.45     16.93 o 
  -9   2   8        3.63        0.78      2.14 o 
  -8   2   8      382.42      402.01      7.27 o 
  -7   2   8        5.70        9.95      2.39 o 
  -6   2   8      421.26      375.42      7.18 o 
  -5   2   8     3861.57     4067.82     28.26 o 
  -4   2   8       31.99       29.38      2.54 o 
  -3   2   8     3331.45     3420.96     23.86 o 
  -2   2   8      115.88      107.47      4.56 o 
  -1   2   8     3923.65     3851.69     29.97 o 
   0   2   8        4.40        5.51      2.28 o 
   1   2   8      209.06      244.02      7.38 o 
   2   2   8      374.14      436.22      8.00 o 
   3   2   8      287.49      299.90      6.36 o 
   4   2   8      293.62      318.32      6.83 o 
   5   2   8     1506.50     1459.70     16.04 o 
   6   2   8      423.71      388.62      8.12 o 
   7   2   8        5.14        8.57      2.69 o 
   8   2   8      908.72      845.62     12.70 o 
   9   2   8      189.78      226.32      7.74 o 
  10   2   8      382.24      375.06     12.15 o 
  11   2   8       29.07       54.96      6.52 o 
  12   2   8        8.92        4.71      5.41 o 
  13   2   8      229.50      162.52     11.62 o 
  14   2   8       29.02       27.75      7.44 o 
  15   2   8       58.79       52.40     11.47 o 
  16   2   8      144.27      131.99     12.26 o 
 -19   3   8      137.24      149.64     11.70 o 
 -18   3   8       46.65       29.18      7.42 o 
 -17   3   8      454.80      487.84     16.82 o 
 -16   3   8       81.53      104.79     10.15 o 
 -15   3   8       69.11       83.70      9.02 o 
 -14   3   8      154.81      167.03     12.70 o 
 -13   3   8       10.01       17.73      5.45 o 
 -12   3   8      397.08      394.95     10.84 o 
 -11   3   8      675.52      611.48     15.74 o 
 -10   3   8        3.61        4.19      3.48 o 
  -9   3   8     1054.76      945.16     13.38 o 
  -8   3   8       90.55       78.39      4.19 o 
  -7   3   8     2040.09     1995.89     20.03 o 
  -6   3   8       63.50       73.67      3.89 o 
  -5   3   8      949.14      996.07     12.02 o 
  -4   3   8      349.66      314.92      8.25 o 
  -3   3   8       80.05      112.99      4.10 o 
  -2   3   8      421.38      473.54      7.24 o 
  -1   3   8     1018.90      960.92     10.47 o 
   0   3   8     1091.94     1147.64     14.18 o 
   1   3   8     2350.23     2175.32     17.91 o 
   2   3   8     1778.33     1766.67     15.93 o 
   3   3   8     1640.57     1678.76     16.24 o 
   4   3   8     1432.94     1413.36     22.11 o 
   5   3   8     1610.47     1710.12     21.67 o 
   6   3   8      200.92      231.05      8.85 o 
   7   3   8      296.37      333.62     11.60 o 
   8   3   8        5.84       10.12      3.62 o 
   9   3   8     1507.32     1515.02     23.83 o 
  10   3   8      670.01      666.17     16.22 o 
  11   3   8      294.24      289.10     11.69 o 
  12   3   8      682.48      672.38     17.43 o 
  13   3   8       60.56       69.59      9.49 o 
  14   3   8       36.81       41.33      8.46 o 
  15   3   8        9.72       -3.54      7.34 o 
  16   3   8        0.53        8.21      8.36 o 
 -18   4   8      935.00      989.16     46.67 o 
 -17   4   8       17.74       13.51      6.55 o 
 -16   4   8      785.62      805.12     30.08 o 
 -15   4   8        7.94        1.41      7.31 o 
 -14   4   8      562.77      550.03     16.27 o 
 -13   4   8     3725.13     3667.25     33.81 o 
 -12   4   8      573.41      569.02     12.15 o 
 -11   4   8     1784.02     1794.73     21.02 o 
 -10   4   8     2168.75     2159.34     22.81 o 
  -9   4   8       52.35       51.38      4.81 o 
  -8   4   8     1380.09     1326.24     16.05 o 
  -7   4   8     2640.72     2627.92     23.55 o 
  -6   4   8      957.62      937.55     12.78 o 
  -5   4   8     6166.19     6145.76     41.32 o 
  -4   4   8      461.29      474.04      9.34 o 
  -3   4   8     4287.84     4307.26     34.20 o 
  -2   4   8     4772.08     4667.34     36.99 o 
  -1   4   8     1671.47     1709.51     29.86 o 
   0   4   8     4367.75     4142.11     39.94 o 
   1   4   8      305.46      280.43      9.90 o 
   2   4   8     4253.67     4172.88     43.14 o 
   3   4   8     1628.45     1629.14     23.25 o 
   4   4   8      100.84       99.18      6.65 o 
   5   4   8     2919.71     2890.54     33.42 o 
   6   4   8     1090.06     1163.50     20.21 o 
   7   4   8      757.35      758.58     16.72 o 
   8   4   8     4039.82     4187.69     44.28 o 
   9   4   8       42.28       39.30      7.55 o 
  10   4   8     1183.50     1224.96     27.30 o 
  11   4   8     1136.29     1167.85     27.33 o 
  12   4   8        4.93       15.99      7.17 o 
  13   4   8     1609.47     1550.23     42.08 o 
  14   4   8      145.92      136.01     15.48 o 
  15   4   8      349.48      327.53     22.25 o 
 -17   5   8     1174.27     1234.64     31.79 o 
 -16   5   8      932.65      904.86     26.40 o 
 -15   5   8       90.36       97.99     12.86 o 
 -14   5   8     2024.92     2001.86     31.55 o 
 -13   5   8      251.17      270.08     11.51 o 
 -12   5   8     2349.81     2405.76     26.60 o 
 -11   5   8      522.07      541.25     15.14 o 
 -10   5   8      860.61      891.46     18.45 o 
  -9   5   8     2295.66     2246.44     29.90 o 
  -8   5   8     1344.01     1301.91     27.95 o 
  -7   5   8     3760.01     3693.52     34.41 o 
  -6   5   8     3739.49     3669.40     38.47 o 
  -5   5   8     1652.52     1652.60     23.73 o 
  -4   5   8     4304.27     4321.71     42.73 o 
  -3   5   8      203.99      202.38     14.10 o 
  -2   5   8     4863.31     4860.06     46.51 o 
  -1   5   8     7570.57     7762.65     65.03 o 
   0   5   8        0.07        7.34      7.51 o 
   1   5   8     2603.07     2602.11     31.60 o 
   2   5   8     1486.35     1470.57     23.03 o 
   3   5   8      143.76      151.26      8.23 o 
   4   5   8     2539.66     2542.82     38.24 o 
   5   5   8     1098.89     1114.99     20.67 o 
   6   5   8     3399.56     3500.10     50.68 o 
   7   5   8     1750.59     1827.35     33.13 o 
   8   5   8      565.97      603.07     19.59 o 
   9   5   8     2620.21     2594.64     51.50 o 
  10   5   8      153.57      128.55     11.25 o 
  11   5   8      838.46      857.21     35.77 o 
  12   5   8      988.13      985.64     26.83 o 
  13   5   8        6.81       -2.47      6.53 o 
  14   5   8     1350.78     1375.70     42.60 o 
 -15   6   8      260.96      303.98     16.33 o 
 -14   6   8       13.12       10.68      7.44 o 
 -13   6   8      677.19      701.07     19.79 o 
 -12   6   8      245.50      259.87     12.12 o 
 -11   6   8      697.76      629.56     24.59 o 
 -10   6   8     1002.85      945.84     29.55 o 
  -9   6   8       22.07       37.64      9.46 o 
  -8   6   8     3400.42     3309.13     56.88 o 
  -7   6   8      273.07      268.25     10.73 o 
  -6   6   8      359.31      354.32     13.92 o 
  -5   6   8      965.54      946.96     18.90 o 
  -4   6   8      224.80      231.61     12.25 o 
  -3   6   8      185.61      168.42      9.14 o 
  -2   6   8      148.87      166.11      9.20 o 
  -1   6   8     1716.45     1639.63     25.68 o 
   0   6   8     8513.22     8108.01     70.03 o 
   1   6   8      161.31      175.69     11.37 o 
   2   6   8      572.21      542.24     14.94 o 
   3   6   8      163.18      149.27      9.79 o 
   4   6   8        0.25        4.51      4.70 o 
   5   6   8      438.34      443.34     14.23 o 
   6   6   8      323.40      324.93     13.76 o 
   7   6   8     1147.42     1168.09     23.37 o 
   8   6   8     1666.03     1582.18     32.92 o 
   9   6   8       27.00       21.31      7.85 o 
  10   6   8      686.27      678.86     22.94 o 
  11   6   8      332.26      299.69     16.71 o 
  12   6   8      253.56      263.11     19.23 o 
 -13   7   8        2.21        0.17      6.58 o 
 -12   7   8        4.30        2.73      9.80 o 
 -11   7   8        8.13        9.98      8.11 o 
 -10   7   8        8.79        2.33      8.22 o 
  -9   7   8       29.52       36.40     11.57 o 
  -8   7   8      166.96      181.39     15.99 o 
  -7   7   8      115.56      126.29     13.44 o 
  -6   7   8       11.57        7.89      8.29 o 
  -5   7   8      607.89      564.18     18.61 o 
  -4   7   8      180.12      177.21     18.10 o 
  -3   7   8       17.92        2.73      5.86 o 
  -2   7   8        0.15       -3.07      5.06 o 
  -1   7   8       31.62       25.35      6.23 o 
   0   7   8        5.50       11.48      5.64 o 
   1   7   8      467.80      443.42     14.54 o 
   2   7   8        8.99       13.99      5.63 o 
   3   7   8      286.04      259.81     18.30 o 
   4   7   8       93.07      108.11     13.54 o 
   5   7   8       65.09       75.46     10.56 o 
   6   7   8        3.52       -1.70      5.14 o 
   7   7   8        0.88        3.52      8.08 o 
   8   7   8       25.78       20.16      8.45 o 
   9   7   8        0.95      -14.73     11.51 o 
  10   7   8       74.46       79.94     11.19 o 
 -10   8   8      123.44      140.23     16.18 o 
  -9   8   8      124.61       95.29     13.88 o 
  -8   8   8      594.41      571.30     26.38 o 
  -7   8   8      143.79      154.59     15.57 o 
  -6   8   8       24.77       19.37      9.00 o 
  -5   8   8      332.11      343.60     16.88 o 
  -4   8   8       68.93       72.93     11.71 o 
  -3   8   8      615.72      580.75     20.32 o 
  -2   8   8      328.18      297.99     15.82 o 
  -1   8   8        1.18       -1.97      6.23 o 
   0   8   8      385.42      425.94     27.44 o 
   1   8   8       63.20       67.71     10.09 o 
   2   8   8      305.26      282.82     15.66 o 
   3   8   8      162.72      186.63     13.58 o 
   4   8   8       27.52       28.38      6.88 o 
   5   8   8       97.63      102.49      9.70 o 
   6   8   8      163.64      165.46     13.55 o 
   7   8   8        3.60        1.67      6.98 o 
  -5   9   8        5.69       -4.06      8.88 o 
  -4   9   8      688.93      692.16     23.74 o 
  -3   9   8      163.26      162.87     13.52 o 
  -2   9   8      434.38      421.56     19.05 o 
  -1   9   8      469.84      482.10     20.71 o 
   0   9   8        0.40        2.81      7.78 o 
   1   9   8      326.89      371.86     18.44 o 
   2   9   8      273.26      312.97     17.35 o 
 -20   1   9      283.91      268.49     14.45 o 
 -19   1   9       59.83       64.94      9.66 o 
 -18   1   9      175.23      174.16     11.70 o 
 -17   1   9      948.69      924.50     38.18 o 
 -16   1   9      675.92      723.59     19.21 o 
 -15   1   9     2049.84     2042.64     31.34 o 
 -14   1   9        2.19        4.80      4.86 o 
 -13   1   9     3968.50     4104.38     46.95 o 
 -12   1   9      358.46      414.10     12.66 o 
 -11   1   9      230.26      206.91      7.47 o 
 -10   1   9     1299.56     1333.73     17.46 o 
  -9   1   9      714.24      710.77     10.60 o 
  -8   1   9     4353.24     4382.87     30.58 o 
  -7   1   9     9058.84     9142.02     49.90 o 
  -6   1   9       28.06       46.08      2.82 o 
  -5   1   9     9605.61    10107.18     58.17 o 
  -4   1   9     2764.64     2732.51     20.87 o 
  -3   1   9     5005.94     5435.15     34.29 o 
  -2   1   9    11326.02    11624.54     80.15 o 
  -1   1   9      936.32     1010.60     12.71 o 
   0   1   9     1198.36     1117.44     17.91 o 
   1   1   9     1765.61     1679.79     19.77 o 
   2   1   9     1332.91     1375.22     14.77 o 
   3   1   9     9997.73    10379.97     60.06 o 
   4   1   9      106.08      124.48      4.73 o 
   5   1   9     3642.34     3833.79     31.71 o 
   6   1   9     2360.05     2472.73     22.20 o 
   7   1   9      285.29      296.90      7.65 o 
   8   1   9     2479.82     2575.07     24.08 o 
   9   1   9       37.38       38.19      4.87 o 
  10   1   9      249.33      272.92      8.55 o 
  11   1   9      905.86      949.89     16.98 o 
  12   1   9       50.62       39.85      6.47 o 
  13   1   9     1013.11     1026.90     21.68 o 
  14   1   9     1152.83     1096.98     23.33 o 
  15   1   9      139.06      144.25     12.13 o 
  16   1   9      549.92      567.32     21.28 o 
 -19   2   9     2253.51     2342.07     58.83 o 
 -18   2   9       13.04       13.60      6.63 o 
 -17   2   9     1270.26     1322.29     26.78 o 
 -16   2   9     1321.30     1367.79     26.38 o 
 -15   2   9      128.98      129.38      9.50 o 
 -14   2   9     6054.44     5884.70     58.27 o 
 -13   2   9     2794.65     2773.36     36.18 o 
 -12   2   9     2562.58     2537.46     32.38 o 
 -11   2   9     9006.92     9118.17     64.99 o 
 -10   2   9      112.40      120.66      5.44 o 
  -9   2   9     4987.40     4966.16     32.58 o 
  -8   2   9     1842.76     1820.66     16.44 o 
  -7   2   9     9887.29    10066.79     59.84 o 
  -6   2   9    13819.96    13912.03     77.91 o 
  -5   2   9       93.80       81.93      3.86 o 
  -4   2   9     8268.42     8150.42     48.59 o 
  -3   2   9     4309.10     4252.67     33.18 o 
  -2   2   9        5.12       10.36      7.37 o 
  -1   2   9    13108.96    13003.96     80.43 o 
   0   2   9     3598.43     3455.76     28.65 o 
   1   2   9    10066.55    10058.86     65.83 o 
   2   2   9    13117.55    13110.72     85.04 o 
   3   2   9      936.59      919.51     11.18 o 
   4   2   9     9207.75     9140.71     55.18 o 
   5   2   9     6381.00     6550.11     43.10 o 
   6   2   9     1397.74     1393.37     17.70 o 
   7   2   9     6219.66     6311.20     43.51 o 
   8   2   9      525.57      473.02      9.87 o 
   9   2   9     5353.14     5538.94     41.23 o 
  10   2   9     2300.83     2164.53     29.41 o 
  11   2   9     1169.96     1179.66     21.74 o 
  12   2   9     2272.86     2203.69     37.08 o 
  13   2   9      224.83      214.74     12.98 o 
  14   2   9      620.10      572.36     20.16 o 
  15   2   9      763.59      792.31     24.29 o 
  16   2   9       18.44       -2.90     10.51 o 
 -19   3   9       10.07        5.19      6.99 o 
 -18   3   9     1062.35     1058.59     25.09 o 
 -17   3   9      613.49      612.02     18.92 o 
 -16   3   9     1357.54     1342.06     34.09 o 
 -15   3   9     3257.38     3217.48     41.41 o 
 -14   3   9        8.31       11.15      5.53 o 
 -13   3   9     2906.66     2830.73     46.05 o 
 -12   3   9     1312.09     1330.33     17.86 o 
 -11   3   9      342.93      321.61      8.92 o 
 -10   3   9     5888.05     5921.16     42.56 o 
  -9   3   9      190.80      178.00      7.12 o 
  -8   3   9     3039.90     3105.28     25.90 o 
  -7   3   9     3866.88     3613.24     28.19 o 
  -6   3   9        8.30       15.81      2.75 o 
  -5   3   9    13307.33    13301.21     75.40 o 
  -4   3   9     3259.42     3147.72     28.09 o 
  -3   3   9     6696.59     6628.76     47.63 o 
  -2   3   9     6700.80     6453.52     46.46 o 
  -1   3   9      635.64      720.85     11.62 o 
   0   3   9    11116.17    10916.63     70.56 o 
   1   3   9     3543.53     3458.72     29.52 o 
   2   3   9     2156.47     2024.74     20.95 o 
   3   3   9     5378.51     5135.07     47.83 o 
   4   3   9      615.18      655.53     14.24 o 
   5   3   9     5547.43     5553.10     60.45 o 
   6   3   9     3768.70     3941.91     40.44 o 
   7   3   9      909.84      878.59     17.41 o 
   8   3   9     4052.12     4133.11     42.97 o 
   9   3   9      408.70      388.41     15.23 o 
  10   3   9      441.91      483.83     17.06 o 
  11   3   9     1775.69     1659.75     32.13 o 
  12   3   9        2.83       -1.77      5.77 o 
  13   3   9     1205.29     1092.60     34.55 o 
  14   3   9      522.84      539.47     25.73 o 
  15   3   9      158.97      125.01     15.34 o 
 -18   4   9        2.14        4.46      6.60 o 
 -17   4   9      249.56      230.34     12.95 o 
 -16   4   9      394.39      402.58     15.55 o 
 -15   4   9       26.87       26.40      6.78 o 
 -14   4   9     1013.57     1052.73     22.27 o 
 -13   4   9        9.88        7.17      4.02 o 
 -12   4   9      283.41      304.25      9.27 o 
 -11   4   9      293.73      322.67      9.29 o 
 -10   4   9       92.32       87.34      5.49 o 
  -9   4   9      836.53      878.17     18.53 o 
  -8   4   9      150.36      168.21      7.19 o 
  -7   4   9      734.08      764.16     13.56 o 
  -6   4   9     1440.96     1393.53     18.38 o 
  -5   4   9      140.29      153.50      6.51 o 
  -4   4   9      894.77      843.00     14.63 o 
  -3   4   9     3120.21     3352.98     36.06 o 
  -2   4   9      828.25      821.00     17.28 o 
  -1   4   9     1494.33     1565.38     22.33 o 
   0   4   9       65.42       81.79      6.17 o 
   1   4   9      102.32       91.83      7.79 o 
   2   4   9      359.16      387.18     11.46 o 
   3   4   9       19.39       26.16      5.91 o 
   4   4   9      604.95      574.49     14.13 o 
   5   4   9      159.87      178.45      8.84 o 
   6   4   9     3546.29     3492.68     39.04 o 
   7   4   9     1055.20     1117.38     20.90 o 
   8   4   9      367.63      343.93     12.37 o 
   9   4   9      213.64      208.75     13.39 o 
  10   4   9      113.88      103.49     10.10 o 
  11   4   9       83.54       85.87      9.92 o 
  12   4   9      465.12      393.01     24.18 o 
  13   4   9        0.03        7.12      8.32 o 
  14   4   9      202.86      177.17     17.41 o 
 -17   5   9       10.93       -0.22      9.92 o 
 -16   5   9      204.29      149.32     16.19 o 
 -15   5   9        0.91        9.54     10.27 o 
 -14   5   9      155.56      157.47     16.67 o 
 -13   5   9      387.26      365.20     11.98 o 
 -12   5   9        2.99       -4.93      4.08 o 
 -11   5   9        3.89       -1.15      4.06 o 
 -10   5   9        0.42        6.25      4.56 o 
  -9   5   9      178.42      180.25      9.24 o 
  -8   5   9      147.52      162.78      8.72 o 
  -7   5   9     1780.20     1849.03     25.99 o 
  -6   5   9       71.05       75.93      6.70 o 
  -5   5   9       11.02       11.77      4.40 o 
  -4   5   9       50.86       70.95      6.40 o 
  -3   5   9       21.53       18.08      4.72 o 
  -2   5   9      675.35      620.98     14.84 o 
  -1   5   9      100.08       76.74      9.18 o 
   0   5   9      514.99      458.89     13.14 o 
   1   5   9      447.72      408.17     12.47 o 
   2   5   9      187.32      173.43      8.81 o 
   3   5   9      199.62      210.32     10.00 o 
   4   5   9      619.15      607.95     15.69 o 
   5   5   9       19.56       26.26      5.68 o 
   6   5   9      336.16      386.36     13.55 o 
   7   5   9      202.55      219.50     10.98 o 
   8   5   9       19.44       16.82     11.36 o 
   9   5   9      165.84      176.21     12.38 o 
  10   5   9        0.15       -1.88     12.09 o 
  11   5   9      181.35      205.46     14.08 o 
  12   5   9      118.14      150.33     21.24 o 
  13   5   9        1.97        5.18      7.64 o 
 -15   6   9       23.63       10.47      7.81 o 
 -14   6   9      401.34      436.07     15.65 o 
 -13   6   9      325.98      315.26     16.34 o 
 -12   6   9      415.68      466.38     17.99 o 
 -11   6   9     1818.07     1664.13     40.22 o 
 -10   6   9       88.21       86.50     11.80 o 
  -9   6   9     2863.51     2872.05     53.57 o 
  -8   6   9      219.37      236.58     12.82 o 
  -7   6   9      107.20       96.82      7.78 o 
  -6   6   9     1213.38     1284.42     22.53 o 
  -5   6   9        7.54        2.70      4.37 o 
  -4   6   9      144.15      162.26      8.91 o 
  -3   6   9      235.72      210.01     10.00 o 
  -2   6   9      972.94      946.31     19.48 o 
  -1   6   9     1148.67     1017.68     20.36 o 
   0   6   9     1909.15     1839.66     28.00 o 
   1   6   9      750.40      716.84     17.45 o 
   2   6   9     2424.54     2396.71     38.56 o 
   3   6   9       16.88        9.48      5.09 o 
   4   6   9     1396.52     1389.01     28.16 o 
   5   6   9      272.59      283.94     17.46 o 
   6   6   9       24.29       15.81      5.95 o 
   7   6   9     1463.12     1446.16     31.44 o 
   8   6   9       99.39      111.93     11.29 o 
   9   6   9      923.28      887.05     32.18 o 
  10   6   9      323.99      389.33     18.49 o 
  11   6   9       43.52       34.02      8.73 o 
  12   6   9      441.05      463.07     20.45 o 
 -13   7   9      744.99      774.47     29.35 o 
 -12   7   9      580.07      586.35     23.89 o 
 -11   7   9      579.54      583.12     43.18 o 
 -10   7   9      891.09      914.76     41.31 o 
  -9   7   9      251.92      253.33     17.87 o 
  -8   7   9     2058.36     2036.00     46.28 o 
  -7   7   9     1226.99     1312.70     36.25 o 
  -6   7   9        1.41       -4.18      6.43 o 
  -5   7   9      405.24      448.13     16.88 o 
  -4   7   9      255.71      264.47     20.08 o 
  -3   7   9      470.63      507.89     15.61 o 
  -2   7   9     3847.12     3771.78     44.26 o 
  -1   7   9       14.79        2.83      5.51 o 
   0   7   9     1766.62     1709.04     54.72 o 
   1   7   9      341.69      354.61     13.57 o 
   2   7   9        5.40       -3.04      4.96 o 
   3   7   9     1854.17     1766.58     29.61 o 
   4   7   9       74.80      112.80     17.17 o 
   5   7   9      945.01      899.80     21.52 o 
   6   7   9      949.12      936.32     22.17 o 
   7   7   9      145.97      131.03     14.55 o 
   8   7   9      762.47      749.53     24.29 o 
   9   7   9       64.36       56.11     10.08 o 
  10   7   9      309.55      295.61     26.05 o 
 -10   8   9       66.64       79.89     14.11 o 
  -9   8   9      448.57      427.36     23.35 o 
  -8   8   9       93.60       67.66     12.49 o 
  -7   8   9       63.85       89.26     23.83 o 
  -6   8   9      480.67      541.47     25.42 o 
  -5   8   9       24.31       28.60      9.27 o 
  -4   8   9      246.49      309.87     16.13 o 
  -3   8   9       42.04       65.92     10.00 o 
  -2   8   9      467.59      469.45     24.31 o 
  -1   8   9     1230.98     1223.69     55.20 o 
   0   8   9      391.41      376.53     17.39 o 
   1   8   9      315.56      307.72     16.09 o 
   2   8   9      642.68      658.39     31.16 o 
   3   8   9        0.55        4.47      5.32 o 
   4   8   9      581.42      606.58     18.49 o 
   5   8   9      151.82      172.53     15.96 o 
   6   8   9      251.86      257.90     15.90 o 
  -2   9   9        0.18        1.19      7.23 o 
  -1   9   9        0.42        1.45      7.25 o 
 -19   0  10      146.94      136.64     15.83 o 
 -18   0  10     1876.37     1904.57     54.56 o 
 -17   0  10     2255.42     2284.58     95.19 o 
 -16   0  10     1773.58     1826.76     70.05 o 
 -15   0  10     3507.49     3416.76    100.78 o 
 -14   0  10       91.45       84.11     10.86 o 
 -13   0  10     2198.02     2205.51     43.31 o 
 -12   0  10     2406.34     2547.24     62.21 o 
 -11   0  10      173.99      178.86     13.19 o 
 -10   0  10     2636.88     2621.65     32.95 o 
  -9   0  10     5723.36     6205.68     59.00 o 
  -8   0  10     1855.86     1866.39     29.76 o 
  -7   0  10     4445.43     4778.75     47.18 o 
  -6   0  10     6447.84     6815.37     60.67 o 
  -5   0  10    23986.14    24284.48    151.22 o 
  -4   0  10     1214.16     1169.68     14.01 o 
  -3   0  10        5.34        6.28      2.96 o 
  -2   0  10    10507.30     9913.83     80.02 o 
  -1   0  10     3196.92     3677.81     36.09 o 
   0   0  10     5182.42     4989.03     57.23 o 
   1   0  10    12718.88    13163.50    103.29 o 
   2   0  10     3716.66     3908.69     55.57 o 
   3   0  10     8169.92     8441.99     72.50 o 
   4   0  10      271.24      289.54     15.69 o 
   5   0  10      865.29      863.71     16.88 o 
   6   0  10     7803.31     7797.24     71.26 o 
   7   0  10        5.02        4.50      3.81 o 
   8   0  10      542.74      565.20     15.24 o 
   9   0  10     1461.18     1577.68     31.55 o 
  10   0  10      257.41      251.26     11.93 o 
  11   0  10     3055.57     3105.82     52.87 o 
  12   0  10     1755.83     1664.66     44.36 o 
  13   0  10     2719.49     2545.38     62.83 o 
  14   0  10     1597.40     1545.35     45.66 o 
  15   0  10      526.59      478.87     51.45 o 
  16   0  10      465.33      503.06     25.01 o 
 -19   1  10      676.50      660.52     20.59 o 
 -18   1  10      151.53      149.53     10.98 o 
 -17   1  10       80.47       91.33      8.90 o 
 -16   1  10     2566.42     2589.57     44.64 o 
 -15   1  10      105.19      114.06      8.99 o 
 -14   1  10     4895.10     4826.05     50.99 o 
 -13   1  10      549.58      554.87     15.48 o 
 -12   1  10     1110.07     1100.99     20.39 o 
 -11   1  10     1047.05     1114.11     17.13 o 
 -10   1  10      874.82      951.33     17.58 o 
  -9   1  10     1374.49     1398.52     15.67 o 
  -8   1  10     6603.89     6812.77     40.52 o 
  -7   1  10     2912.52     2998.61     22.01 o 
  -6   1  10     3413.69     3317.60     25.83 o 
  -5   1  10      153.67      142.27      6.59 o 
  -4   1  10       77.70       56.46      5.21 o 
  -3   1  10    17432.94    17828.47     95.53 o 
  -2   1  10      723.74      855.96     12.16 o 
  -1   1  10     3319.43     3120.77     26.60 o 
   0   1  10      195.14      176.86      5.99 o 
   1   1  10     4605.87     4902.29     39.95 o 
   2   1  10     1928.39     2104.61     18.12 o 
   3   1  10     1365.12     1497.66     23.20 o 
   4   1  10     1778.01     1877.71     18.28 o 
   5   1  10     4060.85     4195.27     31.40 o 
   6   1  10        1.17        1.88      4.38 o 
   7   1  10     3381.90     3394.63     30.06 o 
   8   1  10     1285.81     1250.20     16.28 o 
   9   1  10      879.08      875.74     14.00 o 
  10   1  10     2457.87     2493.23     25.48 o 
  11   1  10      187.09      191.18     11.14 o 
  12   1  10     1276.30     1328.02     24.18 o 
  13   1  10      548.73      551.27     16.44 o 
  14   1  10      198.09      196.10     13.09 o 
  15   1  10      616.58      577.42     20.89 o 
  16   1  10       82.61       99.02     14.15 o 
 -19   2  10       79.80       96.45     13.15 o 
 -18   2  10      309.65      325.22     19.47 o 
 -17   2  10       13.44        9.63      6.16 o 
 -16   2  10        1.28       -7.23      4.82 o 
 -15   2  10      226.66      204.20     11.04 o 
 -14   2  10      958.43      879.59     19.90 o 
 -13   2  10       97.98       91.79      7.79 o 
 -12   2  10      803.28      815.59     25.37 o 
 -11   2  10      721.32      677.67     13.49 o 
 -10   2  10      201.76      190.98      9.17 o 
  -9   2  10       14.46       20.73      3.43 o 
  -8   2  10      540.91      551.76      8.73 o 
  -7   2  10      578.90      576.57      9.58 o 
  -6   2  10        5.66        4.63      2.26 o 
  -5   2  10       69.53       74.24      4.78 o 
  -4   2  10     3203.13     3245.87     28.36 o 
  -3   2  10      128.07      105.87      4.96 o 
  -2   2  10     2323.11     2235.66     22.06 o 
  -1   2  10       12.13       20.58      3.22 o 
   0   2  10     1583.61     1685.49     18.65 o 
   1   2  10       71.46       86.28      5.87 o 
   2   2  10      258.38      278.16     11.68 o 
   3   2  10       50.99       46.74      4.22 o 
   4   2  10     1333.15     1258.95     16.81 o 
   5   2  10        5.97        8.95      3.12 o 
   6   2  10      757.95      783.38     17.74 o 
   7   2  10      149.56      140.55      7.76 o 
   8   2  10     1445.78     1524.66     20.54 o 
   9   2  10      288.31      270.82     15.46 o 
  10   2  10      145.92      125.17      9.81 o 
  11   2  10       88.48       95.57     12.90 o 
  12   2  10      116.40      126.04     13.76 o 
  13   2  10      186.65      161.64     29.36 o 
  14   2  10      195.46      170.47     17.79 o 
  15   2  10        1.77       13.78     10.33 o 
 -18   3  10       66.26       69.57      9.23 o 
 -17   3  10      497.72      521.72     17.47 o 
 -16   3  10      168.83      194.06     11.57 o 
 -15   3  10      133.36      110.39      9.50 o 
 -14   3  10      320.44      307.41     20.32 o 
 -13   3  10      217.08      209.01     10.62 o 
 -12   3  10       67.81       62.64      5.24 o 
 -11   3  10     1664.47     1631.68     19.64 o 
 -10   3  10       29.18       23.47      3.84 o 
  -9   3  10     1201.33     1209.46     15.62 o 
  -8   3  10      309.66      275.06      8.30 o 
  -7   3  10      628.83      675.30     12.33 o 
  -6   3  10      110.42       85.96      5.34 o 
  -5   3  10        7.41        5.16      2.85 o 
  -4   3  10      263.02      248.41      7.67 o 
  -3   3  10      204.48      233.91      7.39 o 
  -2   3  10        0.03       -2.19      2.67 o 
  -1   3  10      769.11      833.59     13.02 o 
   0   3  10      865.86      790.37     13.10 o 
   1   3  10      393.67      393.94      9.02 o 
   2   3  10      638.18      577.92     14.60 o 
   3   3  10      587.24      630.02     14.04 o 
   4   3  10      501.93      483.29     12.74 o 
   5   3  10      723.09      736.26     15.88 o 
   6   3  10      133.72      126.38      7.63 o 
   7   3  10      236.86      250.73     10.61 o 
   8   3  10       98.15      120.18      8.19 o 
   9   3  10       88.32       81.52     12.44 o 
  10   3  10      837.44      820.83     22.22 o 
  11   3  10       24.07       26.99      7.08 o 
  12   3  10      805.98      818.28     34.71 o 
  13   3  10       77.09       99.09     13.24 o 
  14   3  10       12.74       17.19      9.40 o 
  15   3  10       16.58       19.53      9.72 o 
 -17   4  10      729.97      723.90     24.20 o 
 -16   4  10       95.39      123.91     11.66 o 
 -15   4  10      699.72      732.99     35.95 o 
 -14   4  10       19.35       16.84      6.94 o 
 -13   4  10     1278.92     1291.99     21.01 o 
 -12   4  10      955.35      922.53     17.22 o 
 -11   4  10        0.81       -1.32      5.19 o 
 -10   4  10     1809.92     1805.25     34.70 o 
  -9   4  10      443.93      404.32     12.48 o 
  -8   4  10     1061.69     1063.89     16.68 o 
  -7   4  10     6976.02     6897.08     56.57 o 
  -6   4  10      163.70      168.16     12.69 o 
  -5   4  10     1530.11     1507.16     19.38 o 
  -4   4  10     5007.29     5002.11     40.90 o 
  -3   4  10      598.77      635.21     14.40 o 
  -2   4  10     3969.48     3911.88     49.60 o 
  -1   4  10      677.89      628.61     14.39 o 
   0   4  10     3065.77     3045.77     39.74 o 
   1   4  10     4719.10     4576.90     44.89 o 
   2   4  10       68.92       79.20     11.21 o 
   3   4  10     5402.39     5382.93     51.20 o 
   4   4  10      922.19      917.48     18.25 o 
   5   4  10      127.61      112.16      7.74 o 
   6   4  10       25.75       32.77      7.68 o 
   7   4  10       29.76       46.31      6.41 o 
   8   4  10     2063.17     2082.41     30.22 o 
   9   4  10     1452.98     1500.16     30.63 o 
  10   4  10       12.10        6.23      6.49 o 
  11   4  10     1554.94     1520.31     32.28 o 
  12   4  10      293.74      273.12     15.49 o 
  13   4  10      235.56      228.21     18.60 o 
  14   4  10      831.50      853.79     32.96 o 
 -16   5  10     1993.59     2097.74    124.99 o 
 -15   5  10       89.39       88.88     13.49 o 
 -14   5  10     1006.94     1046.93     22.90 o 
 -13   5  10     1087.48     1097.79     20.16 o 
 -12   5  10      578.08      587.32     14.64 o 
 -11   5  10     3362.75     3289.31     35.22 o 
 -10   5  10        5.73        5.32      4.81 o 
  -9   5  10     2700.64     2755.85     34.84 o 
  -8   5  10     2183.17     2314.11     36.11 o 
  -7   5  10      716.14      724.99     16.39 o 
  -6   5  10      964.16      977.35     18.86 o 
  -5   5  10     1763.75     1736.53     25.63 o 
  -4   5  10     3121.90     2973.44     35.11 o 
  -3   5  10     5852.28     5827.69     54.32 o 
  -2   5  10      314.20      316.37     17.59 o 
  -1   5  10     2747.88     2739.47     33.60 o 
   0   5  10      596.56      542.17     17.43 o 
   1   5  10      247.22      226.80     10.01 o 
   2   5  10     3316.64     3150.83     37.52 o 
   3   5  10      144.81      136.55      9.25 o 
   4   5  10     1667.29     1558.30     33.06 o 
   5   5  10     3820.78     3829.09     43.60 o 
   6   5  10      166.91      167.43     11.08 o 
   7   5  10     2029.03     2079.84     34.00 o 
   8   5  10      782.26      805.53     23.27 o 
   9   5  10     1045.55     1043.84     26.79 o 
  10   5  10     1068.78     1125.11     30.52 o 
  11   5  10        5.77        5.14      7.15 o 
  12   5  10      834.85      837.23     25.85 o 
  13   5  10      533.76      592.50     22.82 o 
 -15   6  10       94.48      109.06     16.29 o 
 -14   6  10       80.98       82.11     10.30 o 
 -13   6  10      267.02      277.01     16.71 o 
 -12   6  10      706.24      724.48     21.89 o 
 -11   6  10        7.23       13.37      8.17 o 
 -10   6  10     1558.63     1500.60     37.91 o 
  -9   6  10      585.39      625.68     38.49 o 
  -8   6  10      188.91      192.96     12.14 o 
  -7   6  10      250.79      264.39     11.55 o 
  -6   6  10      537.27      562.81     15.42 o 
  -5   6  10     1909.47     1801.95     27.58 o 
  -4   6  10      931.92      861.79     18.79 o 
  -3   6  10      197.89      195.69     10.05 o 
  -2   6  10     1307.64     1267.24     23.08 o 
  -1   6  10      563.91      539.15     15.44 o 
   0   6  10      839.10      844.05     24.44 o 
   1   6  10     1125.10     1088.52     21.74 o 
   2   6  10       12.84       11.44      5.44 o 
   3   6  10     1384.74     1310.48     24.39 o 
   4   6  10       34.54       34.94      6.70 o 
   5   6  10      193.89      167.89     10.40 o 
   6   6  10      870.13      875.72     27.07 o 
   7   6  10       61.02       57.94     10.45 o 
   8   6  10      325.68      361.33     17.37 o 
   9   6  10      385.90      410.80     18.90 o 
  10   6  10      240.74      254.63     16.49 o 
  11   6  10      391.85      360.38     18.51 o 
 -12   7  10        0.84       -3.95      6.59 o 
 -11   7  10       23.00       20.42      9.10 o 
 -10   7  10        4.10       10.84      8.75 o 
  -9   7  10        2.64        6.14      8.09 o 
  -8   7  10      125.79      106.93     13.11 o 
  -7   7  10       21.53        0.48      7.78 o 
  -6   7  10        4.89       -0.20      5.84 o 
  -5   7  10       70.49       74.90      9.11 o 
  -4   7  10        1.47       -1.00      4.70 o 
  -3   7  10       44.17       52.10      7.26 o 
  -2   7  10      408.15      407.90     14.51 o 
  -1   7  10       23.64       21.18      6.04 o 
   0   7  10      148.59      144.36      9.88 o 
   1   7  10        7.56       -4.39      4.79 o 
   2   7  10      143.88      116.09     11.51 o 
   3   7  10        0.26        9.17      5.70 o 
   4   7  10      314.53      280.48     13.13 o 
   5   7  10      129.23      140.60     10.54 o 
   6   7  10       15.28        5.50      5.85 o 
   7   7  10       97.71       87.48     10.88 o 
   8   7  10        6.10       -2.92      6.94 o 
   9   7  10        0.10       -0.43      8.72 o 
  -9   8  10       52.52       46.20     11.66 o 
  -8   8  10       15.02       11.99     17.73 o 
  -7   8  10      177.59      178.65     16.44 o 
  -6   8  10       32.55       15.43     19.60 o 
  -5   8  10      172.48      197.54     13.97 o 
  -4   8  10       68.62       84.86     10.50 o 
  -3   8  10      398.28      340.07     17.00 o 
  -2   8  10     1403.77     1265.52     30.48 o 
  -1   8  10      684.74      621.74     25.89 o 
   0   8  10       35.35       32.74     19.76 o 
   1   8  10       20.51       34.53      8.48 o 
   2   8  10        1.12       -0.29      5.80 o 
   3   8  10      231.34      247.55     18.30 o 
   4   8  10      111.79      113.61     10.10 o 
   5   8  10       86.36       68.24      9.10 o 
 -19   1  11      218.24      233.82     14.80 o 
 -18   1  11      181.65      183.11     22.56 o 
 -17   1  11     1099.46     1155.70     25.11 o 
 -16   1  11      190.13      184.22     11.22 o 
 -15   1  11      280.35      255.58     12.39 o 
 -14   1  11     1696.91     1745.20     28.25 o 
 -13   1  11       68.00       64.75      7.14 o 
 -12   1  11     2211.17     2164.79     29.69 o 
 -11   1  11      844.00      836.00     14.73 o 
 -10   1  11     1445.86     1385.43     16.43 o 
  -9   1  11     2741.14     2765.57     30.92 o 
  -8   1  11       46.04       46.59      3.33 o 
  -7   1  11     2370.14     2368.16     19.18 o 
  -6   1  11      861.50      805.18      9.93 o 
  -5   1  11     1048.74      986.81     11.96 o 
  -4   1  11     4112.41     4083.48     30.82 o 
  -3   1  11     2472.55     2723.66     25.09 o 
  -2   1  11     5074.54     4916.03     41.48 o 
  -1   1  11     1334.14     1296.13     15.94 o 
   0   1  11     3765.00     3791.24     31.61 o 
   1   1  11     6895.29     6882.43     49.18 o 
   2   1  11      356.59      348.89     14.07 o 
   3   1  11     4576.67     4453.87     31.96 o 
   4   1  11     1154.91     1139.59     13.86 o 
   5   1  11      252.18      242.46      6.94 o 
   6   1  11     2323.30     2335.09     22.39 o 
   7   1  11       18.62       31.56      6.37 o 
   8   1  11      120.91      134.83      6.27 o 
   9   1  11     2810.31     2943.95     31.13 o 
  10   1  11       43.83       50.00      7.49 o 
  11   1  11     1703.41     1693.90     26.94 o 
  12   1  11      369.80      334.45     17.60 o 
  13   1  11       60.84       52.42     10.82 o 
  14   1  11       31.07       33.89      9.57 o 
  15   1  11       51.73       36.59     14.87 o 
 -19   2  11     1232.99     1275.44     28.30 o 
 -18   2  11      831.95      854.60     22.42 o 
 -17   2  11       19.30       26.99      6.91 o 
 -16   2  11     1703.80     1730.88     30.19 o 
 -15   2  11      232.87      244.81     11.95 o 
 -14   2  11      898.31      889.35     20.00 o 
 -13   2  11     5131.83     4865.34     50.51 o 
 -12   2  11      409.68      421.55     13.35 o 
 -11   2  11     6514.83     6426.71     51.02 o 
 -10   2  11     3424.65     3344.36     28.74 o 
  -9   2  11     1998.71     1935.30     18.08 o 
  -8   2  11     6875.11     6778.21     45.13 o 
  -7   2  11      184.06      199.03      7.12 o 
  -6   2  11     6351.62     6210.34     46.56 o 
  -5   2  11     5045.25     4861.11     38.64 o 
  -4   2  11      329.14      335.87      8.60 o 
  -3   2  11     9568.24     9608.25     64.42 o 
  -2   2  11     1316.33     1253.21     16.23 o 
  -1   2  11     1567.07     1533.78     18.22 o 
   0   2  11     8359.57     8125.72     56.52 o 
   1   2  11      141.22      147.34      6.16 o 
   2   2  11     8925.80     8788.48     60.84 o 
   3   2  11     4582.34     4693.57     38.61 o 
   4   2  11      957.88      935.76     14.81 o 
   5   2  11     2823.35     2880.27     28.70 o 
   6   2  11       18.92       30.09      5.47 o 
   7   2  11     4790.57     4783.93     47.19 o 
   8   2  11     6774.34     6733.91     60.48 o 
   9   2  11      960.19     1031.62     20.24 o 
  10   2  11     2642.55     2771.19     41.63 o 
  11   2  11       56.99       57.17      8.20 o 
  12   2  11     1486.23     1618.18     40.89 o 
  13   2  11     1058.37      997.90     54.75 o 
  14   2  11        1.83       -3.20      7.56 o 
  15   2  11      668.79      760.10     30.51 o 
 -18   3  11      254.18      285.36     27.50 o 
 -17   3  11      902.51      944.54     38.82 o 
 -16   3  11       55.41       63.54      9.86 o 
 -15   3  11     1994.40     1959.38     40.52 o 
 -14   3  11     1667.81     1558.42     31.89 o 
 -13   3  11      537.04      501.43     19.39 o 
 -12   3  11     2694.54     2706.90     30.11 o 
 -11   3  11      412.38      460.74     11.77 o 
 -10   3  11     2392.39     2373.32     26.73 o 
  -9   3  11     1722.15     1684.45     28.54 o 
  -8   3  11        0.30        5.77      3.23 o 
  -7   3  11     5136.25     5068.21     41.56 o 
  -6   3  11     1242.30     1158.50     17.12 o 
  -5   3  11     2928.90     2930.61     28.37 o 
  -4   3  11     7724.46     7308.10     53.18 o 
  -3   3  11       43.30       36.58      7.98 o 
  -2   3  11     7419.57     7515.64     74.35 o 
  -1   3  11     4023.35     4056.86     34.63 o 
   0   3  11     2632.36     2729.70     26.66 o 
   1   3  11     2475.79     2391.45     28.97 o 
   2   3  11     1109.05     1123.98     19.18 o 
   3   3  11     2432.15     2440.47     30.16 o 
   4   3  11     3498.39     3359.62     37.17 o 
   5   3  11      735.43      710.36     16.06 o 
   6   3  11     4117.26     4204.56     44.10 o 
   7   3  11      574.41      652.92     16.79 o 
   8   3  11     1401.19     1496.59     24.90 o 
   9   3  11     1310.00     1342.19     28.33 o 
  10   3  11       24.13        7.26      9.08 o 
  11   3  11     1061.80     1138.83     27.37 o 
  12   3  11      322.60      276.96     15.02 o 
  13   3  11      305.27      322.79     20.61 o 
  14   3  11     1045.41     1033.56     65.01 o 
 -17   4  11       11.33        7.02      7.26 o 
 -16   4  11      741.29      768.65     24.31 o 
 -15   4  11       66.96       64.67      9.52 o 
 -14   4  11      682.88      702.95     21.98 o 
 -13   4  11      467.05      483.69     13.27 o 
 -12   4  11      201.53      174.82      8.65 o 
 -11   4  11      689.29      701.01     14.90 o 
 -10   4  11      211.80      219.02     10.90 o 
  -9   4  11      160.56      133.22     11.03 o 
  -8   4  11      240.68      262.34      9.09 o 
  -7   4  11       10.81       16.68      4.13 o 
  -6   4  11     1515.86     1521.63     20.27 o 
  -5   4  11      394.61      416.42     10.45 o 
  -4   4  11      774.46      701.34     15.39 o 
  -3   4  11     1440.06     1467.64     22.54 o 
  -2   4  11       67.10       60.83      5.92 o 
  -1   4  11      348.26      334.92     11.32 o 
   0   4  11      420.76      463.87     25.00 o 
   1   4  11       16.65       14.38      4.43 o 
   2   4  11      506.19      520.13     14.07 o 
   3   4  11      202.30      202.83      9.52 o 
   4   4  11     1139.94     1094.78     20.61 o 
   5   4  11     1262.62     1236.34     22.36 o 
   6   4  11       60.35       47.63      6.84 o 
   7   4  11      662.44      602.69     20.55 o 
   8   4  11      125.58      136.51      9.18 o 
   9   4  11      158.59      155.57     11.68 o 
  10   4  11       85.58      103.44     10.50 o 
  11   4  11       18.64       -0.05      6.38 o 
  12   4  11       89.28       88.78     10.62 o 
  13   4  11      574.07      548.24     26.43 o 
 -16   5  11      110.97      116.45     15.30 o 
 -15   5  11      344.58      352.63     17.60 o 
 -14   5  11       76.76       69.92      8.41 o 
 -13   5  11       20.96       18.02      5.15 o 
 -12   5  11       22.57       19.36      5.11 o 
 -11   5  11      317.71      294.05     16.40 o 
 -10   5  11        8.52       12.10      5.37 o 
  -9   5  11      154.66      113.68     10.01 o 
  -8   5  11      269.62      228.01     12.16 o 
  -7   5  11      539.17      526.15     14.57 o 
  -6   5  11     1178.34     1203.25     21.44 o 
  -5   5  11      193.78      162.01      8.93 o 
  -4   5  11      632.50      681.10     16.31 o 
  -3   5  11       15.46       21.94      5.21 o 
  -2   5  11       13.00       14.25      5.04 o 
  -1   5  11        0.28        2.65      4.65 o 
   0   5  11       24.41       33.56      6.52 o 
   1   5  11      437.19      382.80     14.96 o 
   2   5  11      294.48      325.92     12.08 o 
   3   5  11      329.27      328.56     12.65 o 
   4   5  11     1179.54     1158.12     22.88 o 
   5   5  11       35.41       28.53      6.51 o 
   6   5  11      291.96      275.64     12.22 o 
   7   5  11       73.85       63.28     11.08 o 
   8   5  11       11.62       12.15      7.53 o 
   9   5  11       84.73       83.69     16.24 o 
  10   5  11      100.09      106.67     11.60 o 
  11   5  11       18.44        2.40      7.31 o 
  12   5  11       41.43       48.09     10.03 o 
 -14   6  11      314.84      305.11     15.99 o 
 -13   6  11      827.08      855.43     24.13 o 
 -12   6  11        0.70        2.75      6.54 o 
 -11   6  11      953.14     1025.92     32.05 o 
 -10   6  11      303.50      282.38     14.30 o 
  -9   6  11      148.02      129.75     10.76 o 
  -8   6  11     2424.71     2286.25     38.31 o 
  -7   6  11      640.92      657.83     17.65 o 
  -6   6  11     1648.70     1636.72     27.84 o 
  -5   6  11      621.84      692.59     17.39 o 
  -4   6  11      528.83      551.34     15.71 o 
  -3   6  11      156.92      156.66      9.53 o 
  -2   6  11      149.93      156.76     10.83 o 
  -1   6  11       23.43       29.70      6.05 o 
   0   6  11     1228.91     1214.02     23.38 o 
   1   6  11       33.93       29.77      6.38 o 
   2   6  11      831.33      782.23     19.08 o 
   3   6  11     1122.98     1087.47     36.96 o 
   4   6  11      141.12      132.31      9.64 o 
   5   6  11     2569.88     2673.84     37.73 o 
   6   6  11      127.17      124.97     11.91 o 
   7   6  11      854.07      818.61     24.62 o 
   8   6  11      130.74      105.37     11.39 o 
   9   6  11        1.06        1.68      6.79 o 
  10   6  11      494.24      470.74     20.63 o 
 -12   7  11      729.21      705.92     32.78 o 
 -11   7  11       59.73       55.95     11.64 o 
 -10   7  11      636.58      655.52     26.97 o 
  -9   7  11     1290.85     1311.48     37.87 o 
  -8   7  11      302.59      261.24     18.33 o 
  -7   7  11      829.67      857.36     30.09 o 
  -6   7  11      526.73      564.46     19.72 o 
  -5   7  11      411.83      396.57     21.86 o 
  -4   7  11     1103.14     1200.96     24.13 o 
  -3   7  11        0.17       -2.47      5.81 o 
  -2   7  11     2814.87     2757.65     37.99 o 
  -1   7  11      498.36      472.54     15.61 o 
   0   7  11       30.87       38.78      7.22 o 
   1   7  11     1292.28     1258.77     25.23 o 
   2   7  11       76.21       69.03      8.29 o 
   3   7  11      753.99      713.54     19.60 o 
   4   7  11      976.46     1024.56     27.28 o 
   5   7  11       12.11       15.80      6.48 o 
   6   7  11      851.81      877.61     22.40 o 
   7   7  11      216.87      241.53     15.82 o 
   8   7  11      396.83      393.50     24.56 o 
  -8   8  11      923.97      924.23     33.21 o 
  -7   8  11        8.06       12.77      9.42 o 
  -6   8  11      646.22      608.44     27.14 o 
  -5   8  11      374.48      390.97     28.13 o 
  -4   8  11        0.26       -2.14      6.51 o 
  -3   8  11       55.90      105.59     12.06 o 
  -2   8  11        1.82        7.57      7.31 o 
  -1   8  11      388.90      379.36     17.85 o 
   0   8  11      668.88      651.90     22.80 o 
   1   8  11       46.18       31.45      7.45 o 
   2   8  11      584.76      592.23     20.57 o 
   3   8  11      127.03      134.66     10.89 o 
   4   8  11      138.51      124.75     11.30 o 
 -19   0  12     1315.89     1473.31     71.67 o 
 -18   0  12       71.69       76.18     13.02 o 
 -17   0  12     2185.50     2275.39    104.77 o 
 -16   0  12       43.96       53.05     10.75 o 
 -15   0  12     2847.49     2929.52    123.99 o 
 -14   0  12     6728.07     6788.56     91.39 o 
 -13   0  12       23.42       32.97     13.06 o 
 -12   0  12     3954.98     4012.27     61.28 o 
 -11   0  12     1004.20      992.42     48.40 o 
 -10   0  12     1487.11     1526.92     26.59 o 
  -9   0  12     2548.80     2597.86     33.62 o 
  -8   0  12      288.44      289.23     10.49 o 
  -7   0  12     3022.70     3118.11     36.35 o 
  -6   0  12    15969.65    16213.66    127.56 o 
  -5   0  12     5210.08     5516.68     43.20 o 
  -4   0  12     2999.50     2946.90     26.62 o 
  -3   0  12     8118.86     8213.31     88.54 o 
  -2   0  12     5598.49     5218.55     49.17 o 
  -1   0  12     6304.36     5719.73     52.85 o 
   0   0  12      281.97      257.68     12.67 o 
   1   0  12    16521.06    16945.03    131.84 o 
   2   0  12     1578.46     1585.21     22.89 o 
   3   0  12     4184.21     4168.69     44.08 o 
   4   0  12     6226.75     6137.56     59.29 o 
   5   0  12      202.06      179.11      8.93 o 
   6   0  12     2966.89     2835.08     36.44 o 
   7   0  12     1872.74     1786.71     28.47 o 
   8   0  12        1.76        7.90      4.89 o 
   9   0  12     3456.12     3574.38     45.42 o 
  10   0  12      283.95      298.67     16.71 o 
  11   0  12      239.55      265.90     24.14 o 
  12   0  12     1096.75     1198.34     48.65 o 
  13   0  12      323.20      263.28     25.26 o 
  14   0  12     1633.73     1726.28     62.96 o 
  15   0  12      620.06      525.08     36.95 o 
 -19   1  12      268.74      265.58     20.46 o 
 -18   1  12      785.74      838.82     22.51 o 
 -17   1  12       25.79       35.19      7.14 o 
 -16   1  12     1240.52     1272.12     27.94 o 
 -15   1  12     1711.77     1659.93     28.51 o 
 -14   1  12       75.43      105.28      8.38 o 
 -13   1  12     3443.68     3475.79     40.85 o 
 -12   1  12     1120.73     1049.47     20.38 o 
 -11   1  12     5783.64     5961.69     48.27 o 
 -10   1  12     1126.26     1134.09     15.13 o 
  -9   1  12     1524.68     1645.25     18.13 o 
  -8   1  12     2512.55     2565.43     21.01 o 
  -7   1  12      285.04      258.63      6.81 o 
  -6   1  12      211.75      265.97      9.35 o 
  -5   1  12     9148.69     8927.21     61.12 o 
  -4   1  12        8.81       29.90      5.13 o 
  -3   1  12     7367.29     7419.33     52.60 o 
  -2   1  12     5413.51     5344.92     40.98 o 
  -1   1  12        3.51        6.69      2.89 o 
   0   1  12     4758.42     4506.51     37.47 o 
   1   1  12      456.13      499.51     18.82 o 
   2   1  12     3522.51     3450.89     35.82 o 
   3   1  12     3124.00     3164.10     29.76 o 
   4   1  12      303.44      347.70      9.36 o 
   5   1  12     1738.36     1747.91     21.54 o 
   6   1  12      688.63      727.45     13.95 o 
   7   1  12      657.79      604.44     13.12 o 
   8   1  12     5047.32     5042.16     44.12 o 
   9   1  12        7.33        7.84      5.44 o 
  10   1  12     1486.93     1527.25     22.37 o 
  11   1  12      427.06      422.78     14.02 o 
  12   1  12      275.96      304.25     18.52 o 
  13   1  12      671.08      663.77     26.42 o 
  14   1  12       69.72       57.72     16.80 o 
 -18   2  12       10.82       18.01      8.06 o 
 -17   2  12       22.58       30.41      8.10 o 
 -16   2  12       29.36       28.61      7.92 o 
 -15   2  12      267.15      279.24     14.91 o 
 -14   2  12       67.71       77.56      9.21 o 
 -13   2  12      185.41      174.69     11.55 o 
 -12   2  12      465.93      445.14     16.39 o 
 -11   2  12      276.89      238.22     10.12 o 
 -10   2  12      544.21      584.75     12.63 o 
  -9   2  12      346.17      373.58      8.83 o 
  -8   2  12        5.11        8.31      2.99 o 
  -7   2  12       54.03       60.86      4.68 o 
  -6   2  12      277.23      292.58     12.34 o 
  -5   2  12      149.55      135.86      8.38 o 
  -4   2  12     1758.41     1687.07     19.97 o 
  -3   2  12       25.31       27.38      3.75 o 
  -2   2  12       60.56       53.83      7.46 o 
  -1   2  12     2211.82     2241.42     27.73 o 
   0   2  12       80.71      111.17      5.68 o 
   1   2  12      305.03      271.42      8.28 o 
   2   2  12        1.98        1.12      2.89 o 
   3   2  12       87.50       78.31      5.25 o 
   4   2  12        2.72       -0.15      5.54 o 
   5   2  12      485.59      457.08     11.20 o 
   6   2  12     1280.95     1330.93     22.22 o 
   7   2  12     1766.63     1711.53     26.04 o 
   8   2  12       46.22       53.33      6.50 o 
   9   2  12       10.90       -1.99      6.29 o 
  10   2  12      251.16      263.61     19.26 o 
  11   2  12      184.69      210.80     12.77 o 
  12   2  12        7.08        9.00      8.11 o 
  13   2  12        1.01        0.16      7.62 o 
  14   2  12      168.19      189.57     17.25 o 
 -18   3  12      138.36      139.63     14.82 o 
 -17   3  12        4.35        1.89      6.52 o 
 -16   3  12      251.00      248.17     15.11 o 
 -15   3  12      153.53      140.70     11.77 o 
 -14   3  12      103.18       94.09     10.09 o 
 -13   3  12      433.64      443.10     17.18 o 
 -12   3  12       86.06      112.77      7.13 o 
 -11   3  12      515.52      534.39     12.80 o 
 -10   3  12      179.34      164.45      7.82 o 
  -9   3  12     1057.11     1131.45     23.15 o 
  -8   3  12     3768.29     3772.34     34.98 o 
  -7   3  12      377.84      366.64     18.80 o 
  -6   3  12       35.57       40.30      4.42 o 
  -5   3  12        4.33        1.72      3.08 o 
  -4   3  12      233.66      231.25      7.88 o 
  -3   3  12      205.14      189.74      7.30 o 
  -2   3  12      398.09      435.24     10.33 o 
  -1   3  12      301.14      332.73      9.24 o 
   0   3  12     2173.10     2304.93     28.86 o 
   1   3  12       73.69       79.45      6.42 o 
   2   3  12       43.97       49.18      6.76 o 
   3   3  12      442.04      422.99     12.50 o 
   4   3  12      378.66      354.75     12.00 o 
   5   3  12       13.65        3.53      5.98 o 
   6   3  12      336.69      306.42     12.29 o 
   7   3  12      696.64      707.07     17.38 o 
   8   3  12      848.62      810.65     18.96 o 
   9   3  12        0.21        0.25      5.44 o 
  10   3  12      525.31      473.48     18.17 o 
  11   3  12      127.80      149.54     11.90 o 
  12   3  12        1.75       -5.61      6.10 o 
  13   3  12       36.69       40.27     26.44 o 
 -17   4  12     1120.06     1123.21     50.62 o 
 -16   4  12      305.84      297.03     22.19 o 
 -15   4  12      849.58      791.99     24.03 o 
 -14   4  12     1206.62     1201.99     24.24 o 
 -13   4  12       77.87       89.79      7.23 o 
 -12   4  12     1422.05     1400.24     21.88 o 
 -11   4  12      470.97      475.91     17.84 o 
 -10   4  12      120.59      142.29      8.72 o 
  -9   4  12     2060.10     2137.79     30.41 o 
  -8   4  12      640.94      700.10     14.28 o 
  -7   4  12     3743.45     3636.83     35.05 o 
  -6   4  12     2317.45     2295.93     31.15 o 
  -5   4  12       39.46       40.90      5.89 o 
  -4   4  12     3761.11     3653.93     39.51 o 
  -3   4  12       51.87       56.67      6.81 o 
  -2   4  12      903.66      813.74     17.16 o 
  -1   4  12     4480.05     4438.62     45.30 o 
   0   4  12        8.78        0.41      4.21 o 
   1   4  12     4606.66     4626.11     47.12 o 
   2   4  12     1714.70     1703.71     26.09 o 
   3   4  12     1455.89     1498.21     35.56 o 
   4   4  12     1592.29     1536.02     25.70 o 
   5   4  12        8.45        8.58      4.77 o 
   6   4  12     1247.66     1204.24     24.30 o 
   7   4  12      978.47      998.14     21.29 o 
   8   4  12       45.89       42.25      6.55 o 
   9   4  12      300.10      321.60     15.62 o 
  10   4  12      604.77      589.54     32.05 o 
  11   4  12      322.48      346.33     17.02 o 
  12   4  12     1055.35     1026.84     28.46 o 
 -15   5  12      623.11      662.41     36.73 o 
 -14   5  12      172.65      170.62     11.28 o 
 -13   5  12     1733.35     1804.95     26.62 o 
 -12   5  12       74.80       63.58      6.76 o 
 -11   5  12      756.55      807.79     22.03 o 
 -10   5  12     2592.85     2583.56     40.70 o 
  -9   5  12       68.46       56.40      8.18 o 
  -8   5  12     4726.81     4474.25     55.84 o 
  -7   5  12      810.22      817.96     22.05 o 
  -6   5  12      767.78      799.03     17.97 o 
  -5   5  12      967.18      995.53     31.94 o 
  -4   5  12      181.88      193.33      9.96 o 
  -3   5  12     1956.44     1861.08     27.92 o 
  -2   5  12     3113.67     3134.50     37.95 o 
  -1   5  12      561.43      562.25     15.69 o 
   0   5  12     3790.10     3881.09     57.99 o 
   1   5  12      274.20      252.26     15.00 o 
   2   5  12     1346.06     1307.10     23.94 o 
   3   5  12     2322.58     2280.14     32.79 o 
   4   5  12      127.39      121.97      9.08 o 
   5   5  12     3403.45     3269.86     51.92 o 
   6   5  12      466.30      475.25     15.67 o 
   7   5  12      197.51      213.45     11.41 o 
   8   5  12      983.35      991.32     26.81 o 
   9   5  12       42.28       55.31      9.46 o 
  10   5  12      790.22      851.72     25.78 o 
  11   5  12      621.04      633.33     23.18 o 
 -14   6  12      497.69      554.78     25.51 o 
 -13   6  12       57.13       33.30     20.01 o 
 -12   6  12      388.20      418.71     17.15 o 
 -11   6  12      499.42      525.64     19.40 o 
 -10   6  12      192.07      196.86     12.90 o 
  -9   6  12      439.19      459.88     18.36 o 
  -8   6  12       30.05       30.49      7.83 o 
  -7   6  12      659.90      706.50     18.15 o 
  -6   6  12     1113.06     1145.16     22.65 o 
  -5   6  12       93.13      100.46      8.62 o 
  -4   6  12      735.16      707.53     17.99 o 
  -3   6  12     1316.88     1294.61     24.32 o 
  -2   6  12     1167.63     1116.43     22.61 o 
  -1   6  12      731.27      760.34     18.79 o 
   0   6  12       97.25       97.03      8.45 o 
   1   6  12      478.06      486.94     15.49 o 
   2   6  12      575.49      546.04     16.62 o 
   3   6  12      192.61      194.18     12.57 o 
   4   6  12     1728.05     1680.17     29.53 o 
   5   6  12       45.68       60.70      8.32 o 
   6   6  12      909.12      924.47     28.22 o 
   7   6  12        5.55        4.91      7.20 o 
   8   6  12       25.54       12.26      7.68 o 
   9   6  12      340.77      359.85     29.53 o 
 -11   7  12       16.73       18.21      9.10 o 
 -10   7  12        0.05       -0.97      7.74 o 
  -9   7  12       12.25        0.29      8.15 o 
  -8   7  12       98.45      101.58     31.79 o 
  -7   7  12       22.93       14.62     14.50 o 
  -6   7  12        6.56        4.03      5.44 o 
  -5   7  12       44.51       47.52      7.45 o 
  -4   7  12       20.60       26.64      6.90 o 
  -3   7  12        1.22       -3.24      4.96 o 
  -2   7  12        9.72       10.92      7.31 o 
  -1   7  12        3.35       -4.85      4.95 o 
   0   7  12      253.03      258.00     12.71 o 
   1   7  12      150.87      154.17     14.89 o 
   2   7  12        3.70        2.37      5.31 o 
   3   7  12        3.37       -7.65      5.40 o 
   4   7  12       85.56       90.30      9.26 o 
   5   7  12      101.00      109.42     10.18 o 
   6   7  12       12.49        4.81      6.15 o 
   7   7  12       62.30       39.63      9.84 o 
  -7   8  12       46.81       69.70     24.26 o 
  -6   8  12      331.65      359.50     22.21 o 
  -5   8  12        5.81       20.07      8.04 o 
  -4   8  12      272.43      330.83     17.05 o 
  -3   8  12        6.85       14.49      7.87 o 
  -2   8  12      149.24      137.30     12.59 o 
  -1   8  12      313.84      278.78     15.97 o 
   0   8  12       24.33       29.36      7.31 o 
   1   8  12      108.93       98.08      9.87 o 
   2   8  12       68.33       82.78      9.37 o 
 -18   1  13        1.44        2.48      7.22 o 
 -17   1  13      462.80      452.37     19.28 o 
 -16   1  13      353.96      404.05     17.69 o 
 -15   1  13      193.14      158.14     12.20 o 
 -14   1  13      830.36      835.23     23.37 o 
 -13   1  13      124.33      134.93     10.57 o 
 -12   1  13       16.10       10.42      5.96 o 
 -11   1  13     2123.70     2156.19     28.99 o 
 -10   1  13      259.31      308.83      9.47 o 
  -9   1  13     3980.99     3930.95     35.32 o 
  -8   1  13      674.89      696.17     11.39 o 
  -7   1  13      534.70      529.18      9.70 o 
  -6   1  13     1158.32     1167.25     29.56 o 
  -5   1  13      203.17      203.94      7.26 o 
  -4   1  13     1626.88     1551.95     19.04 o 
  -3   1  13     3734.00     3552.73     32.87 o 
  -2   1  13       96.24       91.03      5.91 o 
  -1   1  13     2896.50     2812.98     27.10 o 
   0   1  13     1104.43     1111.48     15.94 o 
   1   1  13     3392.82     3563.43     32.20 o 
   2   1  13     2709.77     2708.81     27.31 o 
   3   1  13      264.28      318.97      9.16 o 
   4   1  13      309.13      289.36      9.02 o 
   5   1  13      792.75      782.56     14.54 o 
   6   1  13      376.52      365.49     10.65 o 
   7   1  13      422.63      443.32     12.10 o 
   8   1  13      556.73      596.75     13.92 o 
   9   1  13      959.07     1034.15     19.17 o 
  10   1  13      666.26      683.64     17.22 o 
  11   1  13       36.77       56.21     10.38 o 
  12   1  13      633.61      598.98     37.83 o 
  13   1  13        7.18        1.74     11.20 o 
  14   1  13      297.51      317.16     30.36 o 
 -18   2  13      658.27      672.28     24.03 o 
 -17   2  13      459.77      445.89     19.49 o 
 -16   2  13      340.49      329.60     16.62 o 
 -15   2  13     1978.96     1996.69     37.76 o 
 -14   2  13      240.18      248.18     13.96 o 
 -13   2  13     2989.04     3012.66     45.16 o 
 -12   2  13     1252.40     1217.55     26.75 o 
 -11   2  13      443.72      433.33     13.11 o 
 -10   2  13     4918.34     4787.86     42.38 o 
  -9   2  13      580.47      589.27     11.18 o 
  -8   2  13     3522.63     3353.49     28.63 o 
  -7   2  13     4331.44     4169.18     36.74 o 
  -6   2  13      180.28      169.13      7.12 o 
  -5   2  13     4073.28     4061.94     35.63 o 
  -4   2  13     1709.70     1666.16     20.44 o 
  -3   2  13     1630.54     1692.92     20.50 o 
  -2   2  13     4083.04     4047.64     35.37 o 
  -1   2  13      116.91      101.48      5.84 o 
   0   2  13     6793.43     7021.98     55.15 o 
   1   2  13     1255.92     1194.21     17.25 o 
   2   2  13       45.26       44.72      5.44 o 
   3   2  13     3743.77     3712.86     34.60 o 
   4   2  13     2330.56     2334.30     26.32 o 
   5   2  13     1354.65     1314.92     22.37 o 
   6   2  13     3988.93     3972.36     43.07 o 
   7   2  13      537.99      506.17     14.66 o 
   8   2  13     4612.61     4693.09     59.53 o 
   9   2  13      159.18      200.59     14.06 o 
  10   2  13      631.64      651.35     20.36 o 
  11   2  13     1307.98     1432.44     30.56 o 
  12   2  13        2.79        3.48      7.87 o 
  13   2  13      675.93      729.87     30.73 o 
 -17   3  13      703.58      765.55     25.23 o 
 -16   3  13      588.98      642.55     25.54 o 
 -15   3  13      134.54      131.15     11.94 o 
 -14   3  13     1093.70     1127.34     27.77 o 
 -13   3  13      626.92      595.72     19.75 o 
 -12   3  13     1046.40     1051.67     18.77 o 
 -11   3  13     3219.60     3187.49     35.18 o 
 -10   3  13      300.29      289.56      9.89 o 
  -9   3  13     3355.14     3546.13     49.84 o 
  -8   3  13     3625.93     3673.92     35.16 o 
  -7   3  13       32.52       53.87      5.24 o 
  -6   3  13     2261.71     2333.63     26.49 o 
  -5   3  13        5.80       11.79      5.32 o 
  -4   3  13     4244.78     4205.39     37.34 o 
  -3   3  13     3658.98     3612.32     34.94 o 
  -2   3  13      156.52      144.48      6.77 o 
  -1   3  13     4008.17     3915.70     58.87 o 
   0   3  13       93.47       79.90      8.35 o 
   1   3  13     2404.71     2414.59     30.79 o 
   2   3  13     2496.26     2422.08     31.28 o 
   3   3  13       30.34       38.76      5.70 o 
   4   3  13     2089.84     1932.64     28.13 o 
   5   3  13      551.69      487.24     14.34 o 
   6   3  13     1071.68     1001.59     20.50 o 
   7   3  13     1879.95     1866.64     28.92 o 
   8   3  13       82.32      105.84      8.42 o 
   9   3  13      985.61     1025.59     25.62 o 
  10   3  13      833.97      879.03     24.60 o 
  11   3  13      305.76      312.56     19.56 o 
  12   3  13     1050.74     1112.91     32.42 o 
  13   3  13      154.62      132.01     18.23 o 
 -16   4  13      157.15      164.18     13.76 o 
 -15   4  13      266.12      255.41     19.83 o 
 -14   4  13       13.48       10.66      5.99 o 
 -13   4  13      665.08      694.21     15.98 o 
 -12   4  13       71.19       82.09      7.00 o 
 -11   4  13       91.38       90.97      6.95 o 
 -10   4  13     1276.62     1289.72     23.38 o 
  -9   4  13      338.51      365.66     12.75 o 
  -8   4  13      123.10      158.81      7.81 o 
  -7   4  13        2.81        6.39      4.00 o 
  -6   4  13       32.41       39.65      5.86 o 
  -5   4  13     1824.05     1757.73     30.71 o 
  -4   4  13        3.00        4.26      4.36 o 
  -3   4  13     1366.36     1369.43     22.85 o 
  -2   4  13      310.65      308.00     11.50 o 
  -1   4  13        5.84        9.92      4.74 o 
   0   4  13      331.94      346.89     12.24 o 
   1   4  13      350.65      337.71     12.25 o 
   2   4  13       82.27      105.72      8.00 o 
   3   4  13     1487.62     1400.89     24.42 o 
   4   4  13       26.24       22.35      5.70 o 
   5   4  13      210.83      174.37      9.96 o 
   6   4  13      136.06      120.35      8.97 o 
   7   4  13       89.36       70.34      7.61 o 
   8   4  13      200.79      188.61     15.61 o 
   9   4  13       84.20      102.17     10.74 o 
  10   4  13      152.14      169.97     13.02 o 
  11   4  13       12.91        9.04      7.76 o 
  12   4  13       64.23       74.76     11.23 o 
 -15   5  13       89.45       77.52      9.19 o 
 -14   5  13        0.24       -2.16      5.33 o 
 -13   5  13       35.31       48.82      6.74 o 
 -12   5  13       10.15        9.96      4.78 o 
 -11   5  13        0.96        6.60      7.72 o 
 -10   5  13       99.18       78.79     12.82 o 
  -9   5  13       53.41       40.34      7.77 o 
  -8   5  13      232.65      205.84     15.85 o 
  -7   5  13       34.98       21.72      5.93 o 
  -6   5  13      100.96      107.57      9.23 o 
  -5   5  13       86.99      109.14      8.24 o 
  -4   5  13        0.35       -1.27      4.21 o 
  -3   5  13      220.58      220.49     10.52 o 
  -2   5  13        0.46        3.98      4.69 o 
  -1   5  13      508.11      491.77     14.93 o 
   0   5  13        1.50        1.25      5.69 o 
   1   5  13        4.75        2.62      4.93 o 
   2   5  13      154.06      179.81     10.27 o 
   3   5  13       24.68       41.06     10.72 o 
   4   5  13      133.91      155.23     10.24 o 
   5   5  13        0.41        6.79      5.42 o 
   6   5  13       23.90        8.76      5.45 o 
   7   5  13      179.93      166.43     11.89 o 
   8   5  13       32.34       19.45      7.49 o 
   9   5  13        7.97        4.07      7.31 o 
  10   5  13       83.55       78.88     11.23 o 
 -13   6  13      406.49      428.07     18.12 o 
 -12   6  13      219.35      230.77     13.31 o 
 -11   6  13      144.05      135.34     11.84 o 
 -10   6  13      133.22      137.69     11.37 o 
  -9   6  13      143.34      155.65     11.69 o 
  -8   6  13      947.59      950.84     25.16 o 
  -7   6  13     1143.03     1107.42     22.86 o 
  -6   6  13       67.05       70.70     10.54 o 
  -5   6  13     2095.24     1996.97     50.57 o 
  -4   6  13       27.37       20.71      6.03 o 
  -3   6  13      226.56      228.95     11.56 o 
  -2   6  13      907.68      962.20     21.46 o 
  -1   6  13        7.33       -2.06      4.95 o 
   0   6  13      118.83      134.70     12.73 o 
   1   6  13      444.78      463.89     19.04 o 
   2   6  13       62.03       50.17      7.78 o 
   3   6  13     1146.90     1094.28     23.78 o 
   4   6  13      618.30      606.80     18.38 o 
   5   6  13      280.62      292.76     13.81 o 
   6   6  13      834.97      855.82     22.15 o 
   7   6  13       69.47       97.38     11.98 o 
   8   6  13      592.63      613.57     22.84 o 
 -10   7  13        2.31       17.79      9.11 o 
  -9   7  13      866.68      866.09     31.28 o 
  -8   7  13      239.62      292.83     19.84 o 
  -7   7  13      327.10      297.54     15.92 o 
  -6   7  13     1230.00     1259.47     25.82 o 
  -5   7  13       44.29       53.21      7.99 o 
  -4   7  13     1306.12     1324.84     26.42 o 
  -3   7  13     1002.09     1059.15     23.62 o 
  -2   7  13      340.40      361.36     14.94 o 
  -1   7  13      196.12      226.18     12.23 o 
   0   7  13      126.78      138.20     10.32 o 
   1   7  13      650.40      624.43     18.93 o 
   2   7  13      620.55      605.49     18.79 o 
   3   7  13       92.23       74.33      9.00 o 
   4   7  13     1436.28     1349.65     28.06 o 
   5   7  13      319.48      332.26     15.19 o 
   6   7  13       70.13       89.43      9.86 o 
  -5   8  13      779.21      823.29     26.00 o 
  -4   8  13        3.27        9.41      7.37 o 
  -3   8  13      157.71      172.08     13.79 o 
  -2   8  13      233.57      250.76     15.56 o 
  -1   8  13        1.07       -2.26      5.58 o 
   0   8  13      322.73      336.84     16.41 o 
 -18   0  14      465.51      448.43     36.46 o 
 -17   0  14      429.46      404.01     32.72 o 
 -16   0  14      998.38     1096.94     51.64 o 
 -15   0  14        4.52       12.07     13.06 o 
 -14   0  14     3999.48     3888.67     97.43 o 
 -13   0  14     2234.35     2233.94     68.81 o 
 -12   0  14      838.23      896.86     42.18 o 
 -11   0  14     5660.03     5491.52    113.23 o 
 -10   0  14       42.08       65.02     19.10 o 
  -9   0  14     2130.04     2230.12     55.12 o 
  -8   0  14     4518.83     4452.04    104.02 o 
  -7   0  14     2183.07     2146.62     39.41 o 
  -6   0  14     4391.94     4424.28     61.88 o 
  -5   0  14     1159.10     1114.94     27.52 o 
  -4   0  14      873.80      861.05     33.35 o 
  -3   0  14    12008.36    11825.38    127.35 o 
  -2   0  14       86.83       77.60      9.27 o 
  -1   0  14    11558.70    11569.65    125.50 o 
   0   0  14     3982.57     4016.55     58.71 o 
   1   0  14     2975.61     3028.49     49.43 o 
   2   0  14     3267.41     3195.64     51.40 o 
   3   0  14      991.01      989.75     26.78 o 
   4   0  14      416.37      386.27     17.72 o 
   5   0  14      167.59      164.89     15.99 o 
   6   0  14     3255.54     3103.99     82.31 o 
   7   0  14     6236.70     5786.95    142.72 o 
   8   0  14      985.03      946.80     28.86 o 
   9   0  14      624.89      585.37     29.61 o 
  10   0  14     1568.95     1547.69     37.98 o 
  12   0  14      740.23      783.88     41.68 o 
  13   0  14      160.28      161.75     23.14 o 
 -18   1  14      558.36      581.95     22.51 o 
 -17   1  14      664.94      739.67     24.51 o 
 -16   1  14      318.49      269.83     15.58 o 
 -15   1  14     1883.84     1897.24     53.93 o 
 -14   1  14      412.99      420.09     18.97 o 
 -13   1  14      598.28      621.62     36.63 o 
 -12   1  14     3172.02     3046.73     44.23 o 
 -11   1  14        0.08       -1.40      4.11 o 
 -10   1  14     6893.10     6889.35     53.70 o 
  -9   1  14     1165.16     1209.25     18.16 o 
  -8   1  14     3366.27     3182.50     27.51 o 
  -7   1  14       20.01       27.49      3.48 o 
  -6   1  14        4.89        1.41      3.74 o 
  -5   1  14     1882.36     1899.15     22.04 o 
  -4   1  14     3048.56     2888.34     28.35 o 
  -3   1  14      728.88      757.77     13.45 o 
  -2   1  14     6833.78     6594.13     57.97 o 
  -1   1  14       30.18       34.00      5.18 o 
   0   1  14     1051.79      958.74     18.24 o 
   1   1  14     3095.67     3017.23     34.86 o 
   2   1  14       12.75       15.85      4.66 o 
   3   1  14     3027.88     2999.82     35.40 o 
   4   1  14      718.97      638.73     15.59 o 
   5   1  14     1528.64     1592.11     25.21 o 
   6   1  14     2118.15     2139.08     30.40 o 
   7   1  14       28.53       26.78      6.02 o 
   8   1  14     2341.26     2216.74     44.29 o 
   9   1  14      517.99      521.92     19.43 o 
  10   1  14       58.88       52.69      8.16 o 
  11   1  14      855.48      901.50     30.32 o 
  12   1  14       17.20       11.82     12.94 o 
  13   1  14      177.21      217.99     25.88 o 
 -18   2  14        0.38        0.68      6.83 o 
 -17   2  14       60.22       45.71      9.54 o 
 -16   2  14        3.29        1.34      6.40 o 
 -15   2  14       10.70        8.52      7.28 o 
 -14   2  14      689.82      701.90     25.49 o 
 -13   2  14      120.53      132.64     13.87 o 
 -12   2  14      245.07      227.17     12.76 o 
 -11   2  14        0.80        1.29      3.87 o 
 -10   2  14      592.10      615.53     13.37 o 
  -9   2  14       21.79       12.20      3.60 o 
  -8   2  14      373.63      353.32      8.98 o 
  -7   2  14      520.42      519.24     11.89 o 
  -6   2  14      115.00      137.58      7.88 o 
  -5   2  14       59.59       49.70      4.87 o 
  -4   2  14      183.16      204.32      7.74 o 
  -3   2  14      323.95      326.54      9.48 o 
  -2   2  14      316.96      357.58      9.84 o 
  -1   2  14      225.02      195.66      7.79 o 
   0   2  14       20.80       22.47      4.10 o 
   1   2  14        7.07        7.60      3.64 o 
   2   2  14      284.49      297.40      9.78 o 
   3   2  14       27.45       13.63      5.32 o 
   4   2  14      647.83      635.98     15.61 o 
   5   2  14      356.75      350.67     13.73 o 
   6   2  14      474.81      460.92     14.19 o 
   7   2  14        0.37       -0.26      6.56 o 
   8   2  14       13.40       16.46      5.72 o 
   9   2  14        8.36       14.76      5.73 o 
  10   2  14      217.47      236.59     16.04 o 
  11   2  14       33.68       25.87      9.85 o 
  12   2  14      117.12      124.18     22.27 o 
  13   2  14       49.05       30.61     15.68 o 
 -17   3  14       57.45       49.40     11.00 o 
 -16   3  14       10.92       15.18      7.90 o 
 -15   3  14      284.56      307.67     16.12 o 
 -14   3  14      463.37      471.07     18.47 o 
 -13   3  14      425.26      409.42     17.24 o 
 -12   3  14      703.26      713.35     15.48 o 
 -11   3  14      257.16      246.72      9.55 o 
 -10   3  14      713.81      710.40     14.84 o 
  -9   3  14       58.58       55.57      6.54 o 
  -8   3  14      468.55      443.12     11.79 o 
  -7   3  14     1510.94     1395.73     20.22 o 
  -6   3  14      290.97      287.18     11.89 o 
  -5   3  14      350.76      322.10      9.80 o 
  -4   3  14      678.79      724.33     14.14 o 
  -3   3  14        5.38        5.63      3.51 o 
  -2   3  14      116.12      119.33      7.77 o 
  -1   3  14      137.45      127.03      7.95 o 
   0   3  14      726.04      718.32     16.38 o 
   1   3  14      505.99      525.18     14.38 o 
   2   3  14       96.28      111.77      8.00 o 
   3   3  14      624.74      641.41     16.15 o 
   4   3  14      565.38      562.52     15.54 o 
   5   3  14      126.82      134.06      9.08 o 
   6   3  14      645.85      624.48     16.89 o 
   7   3  14      122.08      105.01      9.86 o 
   8   3  14      188.48      204.59     10.95 o 
   9   3  14      312.64      326.28     15.93 o 
  10   3  14      141.37      160.78     12.45 o 
  11   3  14      102.82       89.44     10.89 o 
  12   3  14        5.82       15.66      7.65 o 
 -16   4  14     1373.27     1376.90     35.78 o 
 -15   4  14        2.38       19.05      8.13 o 
 -14   4  14     1144.48     1121.27     24.05 o 
 -13   4  14      463.15      507.67     14.16 o 
 -12   4  14      423.41      411.75     12.78 o 
 -11   4  14     1370.89     1365.16     21.81 o 
 -10   4  14      279.99      284.38     12.11 o 
  -9   4  14     1661.45     1589.23     26.19 o 
  -8   4  14     1677.47     1656.83     23.22 o 
  -7   4  14        8.83       14.82      5.27 o 
  -6   4  14     2938.48     2941.16     36.04 o 
  -5   4  14      888.46      899.10     18.88 o 
  -4   4  14     1678.90     1502.62     24.61 o 
  -3   4  14     2082.88     2045.42     29.40 o 
  -2   4  14       32.95       51.26      6.77 o 
  -1   4  14     2003.30     1917.51     28.46 o 
   0   4  14     1094.70     1158.81     21.97 o 
   1   4  14      836.79      763.68     18.21 o 
   2   4  14     3042.96     2976.83     37.69 o 
   3   4  14       51.26       49.22      6.94 o 
   4   4  14     1467.41     1515.52     27.33 o 
   5   4  14     1593.65     1569.94     27.40 o 
   6   4  14      118.20      116.54      9.07 o 
   7   4  14      720.24      687.35     18.43 o 
   8   4  14      149.04      154.28     10.30 o 
   9   4  14      127.03      131.20     11.98 o 
  10   4  14      415.24      421.41     24.95 o 
  11   4  14        0.44       -4.50      6.80 o 
 -14   5  14      265.41      278.37     23.49 o 
 -13   5  14      697.58      731.31     19.49 o 
 -12   5  14      899.07      921.27     21.04 o 
 -11   5  14        1.68       -3.26      6.99 o 
 -10   5  14     1257.47     1265.42     42.64 o 
  -9   5  14      429.51      422.16     16.93 o 
  -8   5  14     1068.69     1065.90     36.88 o 
  -7   5  14     3371.99     3282.87     40.24 o 
  -6   5  14        1.12        5.08      5.63 o 
  -5   5  14     3233.76     3127.65     39.12 o 
  -4   5  14      384.04      411.44     15.70 o 
  -3   5  14      121.50      114.33      8.81 o 
  -2   5  14      442.25      480.73     14.98 o 
  -1   5  14     1414.01     1439.70     25.67 o 
   0   5  14      672.78      688.49     20.01 o 
   1   5  14     3478.58     3544.50     43.35 o 
   2   5  14       18.02       24.44      6.59 o 
   3   5  14     3954.11     3981.05     47.32 o 
   4   5  14      184.59      156.49     10.56 o 
   5   5  14      410.18      421.45     16.29 o 
   6   5  14      880.65      867.29     21.46 o 
   7   5  14        0.43        1.20      5.51 o 
   8   5  14      557.30      565.13     21.41 o 
   9   5  14      500.93      549.73     21.55 o 
 -12   6  14      170.17      167.29     11.19 o 
 -11   6  14     1039.72     1009.38     27.17 o 
 -10   6  14        0.77       -6.68      6.03 o 
  -9   6  14        3.91       11.39      6.61 o 
  -8   6  14      218.31      250.48     14.42 o 
  -7   6  14       94.90      103.10      8.95 o 
  -6   6  14     1136.52     1138.08     23.60 o 
  -5   6  14      180.77      185.24     10.86 o 
  -4   6  14      143.15      130.11      9.57 o 
  -3   6  14      785.33      827.00     20.30 o 
  -2   6  14       15.31       14.83      5.98 o 
  -1   6  14      180.80      202.35     11.37 o 
   0   6  14      365.25      350.86     19.40 o 
   1   6  14      488.79      473.33     16.09 o 
   2   6  14      541.82      591.83     17.97 o 
   3   6  14       10.84        0.95      5.69 o 
   4   6  14      462.47      473.09     22.52 o 
   5   6  14      523.20      501.58     17.52 o 
   6   6  14       58.11       50.71      8.40 o 
   7   6  14      650.52      627.08     28.82 o 
  -9   7  14       14.89       14.54      9.52 o 
  -8   7  14        2.82        2.39      6.59 o 
  -7   7  14        0.51       -1.95      8.32 o 
  -6   7  14        1.06       -7.72      5.15 o 
  -5   7  14       41.91       42.19      7.91 o 
  -4   7  14        3.86       18.82      6.70 o 
  -3   7  14        0.12       -0.25      5.33 o 
  -2   7  14        4.09        5.72      5.77 o 
  -1   7  14        2.45       -0.45      5.26 o 
   0   7  14       53.42       51.01      8.29 o 
   1   7  14       19.53       22.81      6.99 o 
   2   7  14       55.24       60.46      8.75 o 
   3   7  14        0.59        1.88      5.80 o 
   4   7  14      130.87      134.43     10.98 o 
 -17   1  15      108.45      109.61     15.30 o 
 -16   1  15      738.27      739.74     23.95 o 
 -15   1  15       75.66       85.14     10.44 o 
 -14   1  15       61.73       80.22     12.80 o 
 -13   1  15      601.78      641.05     26.44 o 
 -12   1  15        0.77        3.08      7.81 o 
 -11   1  15      400.51      330.43     14.49 o 
 -10   1  15       80.38       71.88      9.29 o 
  -9   1  15      300.23      280.36     12.70 o 
  -8   1  15     3826.64     3770.39     46.28 o 
  -7   1  15     1496.85     1431.19     23.13 o 
  -6   1  15     1003.12     1035.89     19.37 o 
  -5   1  15     1789.53     1781.59     25.93 o 
  -4   1  15      293.52      318.68     11.15 o 
  -3   1  15     1841.32     1873.16     26.71 o 
  -2   1  15      372.91      376.94     12.22 o 
  -1   1  15      727.06      747.55     16.58 o 
   0   1  15     2501.99     2504.87     32.02 o 
   1   1  15        0.03        6.89      4.43 o 
   2   1  15      970.74      982.08     19.47 o 
   3   1  15     1406.64     1343.17     23.19 o 
   4   1  15      143.14      124.93      8.52 o 
   5   1  15      201.26      189.58     10.07 o 
   6   1  15      129.08      144.66     15.61 o 
   7   1  15      675.19      638.55     21.55 o 
   8   1  15      955.94      966.07     24.78 o 
   9   1  15        1.42       -8.25      7.19 o 
  10   1  15      558.73      599.17     25.63 o 
  11   1  15      157.88      190.51     16.47 o 
  12   1  15       87.64       93.69     19.91 o 
 -17   2  15      770.76      824.65     26.13 o 
 -16   2  15       32.53       31.78      8.39 o 
 -15   2  15     1319.05     1350.92     31.43 o 
 -14   2  15     2105.05     2097.19     38.66 o 
 -13   2  15      357.03      375.19     16.71 o 
 -12   2  15     2531.23     2556.29     40.94 o 
 -11   2  15      159.67      164.83      9.44 o 
 -10   2  15     2715.41     2690.90     29.62 o 
  -9   2  15     1970.82     2012.69     22.11 o 
  -8   2  15       86.39       93.60      5.63 o 
  -7   2  15     2539.58     2517.60     27.98 o 
  -6   2  15     2073.34     2096.17     24.96 o 
  -5   2  15     1084.27     1073.19     17.15 o 
  -4   2  15     4109.60     4107.01     37.37 o 
  -3   2  15        3.75        5.46      3.76 o 
  -2   2  15     3189.05     3111.04     31.34 o 
  -1   2  15     1651.47     1561.26     30.83 o 
   0   2  15      711.71      747.21     14.51 o 
   1   2  15     3012.79     3048.75     31.44 o 
   2   2  15      846.76      801.53     30.20 o 
   3   2  15     1100.97     1142.22     25.79 o 
   4   2  15     2128.99     2019.66     48.27 o 
   5   2  15       85.43       78.57     13.39 o 
   6   2  15     4704.56     4519.75     58.17 o 
   7   2  15     1409.39     1410.61     31.64 o 
   8   2  15     1016.23     1004.93     40.34 o 
   9   2  15     1320.73     1452.73     40.14 o 
  10   2  15        1.65       23.90     13.19 o 
  11   2  15      528.42      601.33     27.37 o 
  12   2  15      318.55      413.84     36.46 o 
 -16   3  15     1059.62      987.28     36.31 o 
 -15   3  15       89.71      112.98     11.67 o 
 -14   3  15      299.24      296.62     18.39 o 
 -13   3  15     1269.63     1321.46     30.06 o 
 -12   3  15        2.11        1.67      4.96 o 
 -11   3  15     1329.15     1365.41     21.33 o 
 -10   3  15     1289.15     1320.18     20.48 o 
  -9   3  15      558.09      506.30     17.59 o 
  -8   3  15     4832.42     4692.50     42.71 o 
  -7   3  15       84.53       92.98      6.58 o 
  -6   3  15     1874.46     1867.82     24.03 o 
  -5   3  15     1110.67     1075.61     17.81 o 
  -4   3  15      117.80      117.59      7.14 o 
  -3   3  15     6889.88     7006.39     62.74 o 
  -2   3  15      749.04      723.08     16.83 o 
  -1   3  15     1142.73     1127.00     20.94 o 
   0   3  15     2193.27     2290.93     31.06 o 
   1   3  15       19.37       20.35      5.65 o 
   2   3  15     3432.52     3439.23     58.22 o 
   3   3  15      623.28      618.21     17.33 o 
   4   3  15     1220.33     1258.17     29.92 o 
   5   3  15     1341.52     1264.59     24.03 o 
   6   3  15      129.09      123.92      9.15 o 
   7   3  15      319.46      274.05     12.54 o 
   8   3  15     1236.97     1213.25     24.50 o 
   9   3  15       61.40       63.88      9.51 o 
  10   3  15      996.99     1069.80     36.27 o 
  11   3  15       71.15       99.36     16.61 o 
 -15   4  15      100.24      132.45     12.62 o 
 -14   4  15       63.92       53.76      8.10 o 
 -13   4  15        9.75       12.62      6.32 o 
 -12   4  15      549.69      607.08     15.29 o 
 -11   4  15      205.05      219.41      9.85 o 
 -10   4  15      784.39      785.13     19.04 o 
  -9   4  15      649.14      680.57     21.78 o 
  -8   4  15      238.75      250.23     11.15 o 
  -7   4  15     1069.69     1139.47     23.27 o 
  -6   4  15      122.90      136.80      8.89 o 
  -5   4  15      550.44      576.01     15.55 o 
  -4   4  15      209.59      214.67     13.34 o 
  -3   4  15      183.06      190.59      9.78 o 
  -2   4  15      473.07      472.71     14.42 o 
  -1   4  15      556.42      570.95     16.02 o 
   0   4  15      513.80      469.59     14.72 o 
   1   4  15      973.08      960.52     27.66 o 
   2   4  15        4.12       -0.71      4.97 o 
   3   4  15      774.35      792.66     22.43 o 
   4   4  15       10.79        8.49      5.41 o 
   5   4  15        0.20       -5.12      4.69 o 
   6   4  15      402.56      367.12     14.53 o 
   7   4  15       53.38       40.91      7.25 o 
   8   4  15       91.34       78.01      8.74 o 
   9   4  15      322.96      274.77     16.10 o 
  10   4  15        3.33       -6.26      6.53 o 
 -14   5  15        6.35        7.90      8.73 o 
 -13   5  15        5.13        9.22      6.16 o 
 -12   5  15      105.52      128.89      9.73 o 
 -11   5  15       11.70       16.00      8.12 o 
 -10   5  15        3.20       10.50      6.47 o 
  -9   5  15        3.31       -0.48      5.89 o 
  -8   5  15       36.04       45.10      8.06 o 
  -7   5  15      160.66      140.75      9.37 o 
  -6   5  15        0.98        2.40      8.32 o 
  -5   5  15      343.64      306.07     12.74 o 
  -4   5  15       25.07       27.33      6.19 o 
  -3   5  15        2.95       -2.49      4.69 o 
  -2   5  15       52.24       44.62      9.18 o 
  -1   5  15       18.00        0.01      8.81 o 
   0   5  15      222.24      205.30     12.64 o 
   1   5  15      104.96      114.84      9.34 o 
   2   5  15      297.51      299.38     13.36 o 
   3   5  15      120.97      108.93      9.37 o 
   4   5  15       28.13       31.48      7.00 o 
   5   5  15        8.15        9.60      5.94 o 
   6   5  15      187.00      212.04     12.11 o 
   7   5  15        0.01        2.49      5.94 o 
   8   5  15       75.33       94.67     18.94 o 
 -11   6  15       50.56       67.39     10.02 o 
 -10   6  15       27.08       32.80      8.12 o 
  -9   6  15      585.38      587.86     20.99 o 
  -8   6  15      115.50      107.23     15.07 o 
  -7   6  15      748.61      695.64     22.32 o 
  -6   6  15      172.60      181.92     10.97 o 
  -5   6  15      172.19      183.12     10.99 o 
  -4   6  15      402.08      439.26     17.00 o 
  -3   6  15      335.42      361.54     14.89 o 
  -2   6  15      861.02      798.67     20.45 o 
  -1   6  15      431.41      410.16     15.41 o 
   0   6  15      110.97      103.93     11.78 o 
   1   6  15      338.07      343.52     18.03 o 
   2   6  15       82.90      106.04      9.61 o 
   3   6  15       60.12       53.49      8.35 o 
   4   6  15      645.42      676.90     20.03 o 
   5   6  15        0.96        4.31      6.10 o 
   6   6  15      390.75      432.83     16.88 o 
  -8   7  15      876.58      882.77     26.70 o 
  -7   7  15      148.07      130.58     12.35 o 
  -6   7  15      631.47      605.94     22.05 o 
  -5   7  15     1227.02     1260.65     26.79 o 
  -4   7  15      368.49      337.41     14.81 o 
  -3   7  15      702.83      720.08     20.58 o 
  -2   7  15       58.25       72.53      8.97 o 
  -1   7  15      264.19      288.49     14.22 o 
   0   7  15      925.89      931.16     23.56 o 
   1   7  15       25.84       32.59      7.72 o 
   2   7  15      571.57      610.57     19.70 o 
 -17   0  16       96.25      121.56     23.02 o 
 -16   0  16      657.21      727.27     43.92 o 
 -15   0  16     1131.33     1207.80     55.00 o 
 -14   0  16      223.17      285.31     27.87 o 
 -13   0  16     2258.38     2534.17     77.27 o 
 -12   0  16      579.65      583.80     35.83 o 
 -11   0  16     2535.80     2629.98     75.15 o 
 -10   0  16     3728.42     3837.89     60.32 o 
  -9   0  16      203.50      239.99     15.25 o 
  -8   0  16    10070.97     9837.05    114.92 o 
  -7   0  16        7.47        8.25      6.82 o 
  -6   0  16      336.99      393.56     42.99 o 
  -5   0  16     2923.54     2834.58     49.41 o 
  -4   0  16       19.97       14.78      7.19 o 
  -3   0  16     2888.07     2997.11     51.38 o 
  -2   0  16     4814.60     5014.41     71.30 o 
  -1   0  16     1710.52     1833.44     75.71 o 
   0   0  16     5388.21     5333.35     81.62 o 
   1   0  16      263.93      300.17     16.67 o 
   2   0  16     1388.18     1451.85     34.97 o 
   3   0  16     2369.81     2430.62     46.87 o 
   4   0  16      211.30      228.21     15.66 o 
   5   0  16      972.63     1017.81     30.21 o 
   6   0  16      435.81      378.75     19.80 o 
   7   0  16      832.39      890.78     48.90 o 
   8   0  16     1879.18     1805.17     42.23 o 
   9   0  16       26.93       23.51     11.26 o 
  10   0  16      903.69      839.77     29.52 o 
 -17   1  16      749.12      791.51     32.90 o 
 -16   1  16      120.96      164.62     22.40 o 
 -15   1  16      303.13      302.47     20.80 o 
 -14   1  16     1658.12     1639.66     66.69 o 
 -13   1  16        4.89       15.53      9.06 o 
 -12   1  16     1945.85     1944.98     46.15 o 
 -11   1  16      746.27      760.37     21.57 o 
 -10   1  16     1707.45     1681.39     26.37 o 
  -9   1  16     3384.50     3377.08     39.33 o 
  -8   1  16     2304.96     2311.92     31.18 o 
  -7   1  16      808.59      901.51     18.83 o 
  -6   1  16     1002.30     1109.72     20.97 o 
  -5   1  16     2896.81     2800.44     34.73 o 
  -4   1  16      701.90      700.53     16.62 o 
  -3   1  16      101.97       95.25      7.36 o 
  -2   1  16      452.84      466.47     13.94 o 
  -1   1  16     2968.92     2857.69     57.47 o 
   0   1  16      138.55      150.14      8.82 o 
   1   1  16     2930.69     2881.20     36.07 o 
   2   1  16      847.88      850.94     21.25 o 
   3   1  16       38.54       38.29      6.49 o 
   4   1  16     1124.83     1057.39     23.60 o 
   5   1  16      228.19      168.85     10.79 o 
   6   1  16     1972.41     2069.27     31.50 o 
   7   1  16     1004.84      917.83     24.90 o 
   8   1  16      528.15      529.26     19.51 o 
   9   1  16      709.70      659.50     35.74 o 
  10   1  16       77.17       69.45     12.04 o 
  11   1  16      227.86      208.91     26.25 o 
 -16   2  16        9.81       20.16     13.31 o 
 -15   2  16        6.02        4.28      7.11 o 
 -14   2  16       29.33       32.18     10.14 o 
 -13   2  16      174.88      165.54     16.10 o 
 -12   2  16      136.39      130.70     14.38 o 
 -11   2  16      250.69      231.33     13.24 o 
 -10   2  16      277.53      279.93     14.11 o 
  -9   2  16        0.37       -0.20      4.43 o 
  -8   2  16      140.06      121.98     11.17 o 
  -7   2  16       89.83      112.66      9.23 o 
  -6   2  16      264.00      239.52     10.62 o 
  -5   2  16      192.51      175.95      9.44 o 
  -4   2  16      107.00      108.55      7.81 o 
  -3   2  16      151.80      185.09      9.47 o 
  -2   2  16       55.10       51.43      6.39 o 
  -1   2  16       30.16       36.82      6.05 o 
   0   2  16      178.61      174.06      9.35 o 
   1   2  16      133.08      116.73     10.08 o 
   2   2  16      188.80      187.73     12.01 o 
   3   2  16      359.53      398.58     16.48 o 
   4   2  16      298.47      299.76     19.24 o 
   5   2  16       51.38       53.85      8.93 o 
   6   2  16      402.15      431.23     18.65 o 
   7   2  16       11.71        2.87     12.03 o 
   8   2  16      359.78      363.44     17.01 o 
   9   2  16       93.24       83.58     10.13 o 
  10   2  16       33.08       23.61     10.06 o 
  11   2  16       46.64       42.50     12.09 o 
 -16   3  16      209.01      198.47     14.74 o 
 -15   3  16      119.80      134.73     14.46 o 
 -14   3  16      598.23      576.69     20.75 o 
 -13   3  16        1.47       -0.31      6.60 o 
 -12   3  16      303.61      286.77     10.99 o 
 -11   3  16      186.57      185.67      8.98 o 
 -10   3  16      215.49      213.59      9.23 o 
  -9   3  16      277.31      245.31     19.96 o 
  -8   3  16       11.66        6.92      4.26 o 
  -7   3  16      350.81      365.11     11.23 o 
  -6   3  16      500.89      497.31     12.77 o 
  -5   3  16       19.93       24.14      5.36 o 
  -4   3  16     1342.45     1255.06     22.52 o 
  -3   3  16      105.75      100.93      7.76 o 
  -2   3  16      733.09      672.08     16.51 o 
  -1   3  16        8.27       15.73      5.22 o 
   0   3  16       73.65       76.11      7.44 o 
   1   3  16       88.31      110.11      8.35 o 
   2   3  16      565.00      566.04     24.77 o 
   3   3  16        5.69        5.00      6.31 o 
   4   3  16     1086.05     1056.35     27.45 o 
   5   3  16       14.81       12.98      6.97 o 
   6   3  16      558.09      548.36     27.25 o 
   7   3  16      280.86      280.36     15.46 o 
   8   3  16       12.72       23.64      7.64 o 
   9   3  16       61.84       53.21     21.53 o 
  10   3  16       13.46       11.03      9.46 o 
 -15   4  16      677.35      688.55     24.12 o 
 -14   4  16       70.79       81.88      9.15 o 
 -13   4  16      813.93      830.26     23.83 o 
 -12   4  16      112.47      138.45      8.71 o 
 -11   4  16      575.84      554.51     18.65 o 
 -10   4  16     1770.80     1720.40     33.36 o 
  -9   4  16       93.70      101.65      9.78 o 
  -8   4  16     1303.74     1209.22     23.10 o 
  -7   4  16      623.69      557.33     15.95 o 
  -6   4  16     1225.32     1199.69     22.94 o 
  -5   4  16     1756.62     1663.88     27.24 o 
  -4   4  16      238.54      234.16     11.22 o 
  -3   4  16     1573.65     1496.21     25.90 o 
  -2   4  16     1589.91     1529.61     26.36 o 
  -1   4  16      267.27      243.26     11.56 o 
   0   4  16     1977.97     2076.66     33.87 o 
   1   4  16        1.18       -0.21      4.98 o 
   2   4  16      892.18      885.86     22.61 o 
   3   4  16      959.27      939.97     23.72 o 
   4   4  16       18.61       24.76      6.36 o 
   5   4  16     1390.53     1387.76     26.70 o 
   6   4  16      239.22      245.77     13.85 o 
   7   4  16      205.98      205.41     13.53 o 
   8   4  16      708.08      720.43     23.74 o 
   9   4  16        5.52       -3.94      8.65 o 
 -13   5  16       40.35       57.20      8.47 o 
 -12   5  16      778.33      823.00     20.81 o 
 -11   5  16      734.85      709.52     27.87 o 
 -10   5  16      338.59      360.29     22.45 o 
  -9   5  16     1509.55     1595.15     34.58 o 
  -8   5  16        7.65        7.07      6.22 o 
  -7   5  16     1035.81     1050.66     22.46 o 
  -6   5  16      866.75      833.07     20.10 o 
  -5   5  16      181.64      182.93     10.68 o 
  -4   5  16     2232.19     2098.05     32.36 o 
  -3   5  16      595.78      615.24     17.47 o 
  -2   5  16      192.26      193.25     11.06 o 
  -1   5  16      215.68      248.94     12.16 o 
   0   5  16        5.47       -4.05      4.85 o 
   1   5  16      687.97      707.02     28.75 o 
   2   5  16     1550.81     1552.03     28.66 o 
   3   5  16      534.36      525.27     18.89 o 
   4   5  16     1483.92     1487.03     28.67 o 
   5   5  16       33.53       38.98      9.07 o 
   6   5  16      988.86      960.57     23.70 o 
   7   5  16      401.61      380.36     22.04 o 
 -10   6  16      350.97      362.92     17.45 o 
  -9   6  16        5.48       15.85      7.59 o 
  -8   6  16      582.23      590.99     21.43 o 
  -7   6  16        0.42       -1.71      6.57 o 
  -6   6  16       63.12       75.35      8.70 o 
  -5   6  16      436.67      442.06     23.02 o 
  -4   6  16        3.08       13.74      6.11 o 
  -3   6  16      577.37      580.39     23.16 o 
  -2   6  16       64.06       88.16      9.01 o 
  -1   6  16       14.13       16.32      6.38 o 
   0   6  16      280.02      312.70     14.26 o 
   1   6  16       40.49       49.63      8.23 o 
   2   6  16      212.09      223.36     13.29 o 
   3   6  16      596.46      637.57     19.77 o 
   4   6  16      147.01      127.74     10.80 o 
   5   6  16      221.67      229.87     13.35 o 
  -5   7  16       29.33       54.67      9.75 o 
  -4   7  16        1.61        8.33      6.55 o 
  -3   7  16       10.26       -0.62      5.98 o 
  -2   7  16       44.00       44.89      8.49 o 
  -1   7  16        4.84        1.85      8.14 o 
 -16   1  17      561.40      580.12     28.46 o 
 -15   1  17      305.92      297.73     21.22 o 
 -14   1  17        0.29       -2.45      8.18 o 
 -13   1  17      293.43      294.05     20.21 o 
 -12   1  17      283.91      266.63     19.40 o 
 -11   1  17      302.12      314.30     15.18 o 
 -10   1  17     1091.22     1133.72     22.06 o 
  -9   1  17       63.26      109.83      8.40 o 
  -8   1  17       85.84       74.04      7.33 o 
  -7   1  17      468.93      441.50     14.03 o 
  -6   1  17      197.19      207.16     10.31 o 
  -5   1  17     2191.08     2182.20     30.96 o 
  -4   1  17      266.39      234.72     10.81 o 
  -3   1  17     1241.03     1183.78     31.66 o 
  -2   1  17     1155.96     1144.88     27.54 o 
  -1   1  17       13.58       19.17      5.27 o 
   0   1  17     1152.65     1122.57     42.13 o 
   1   1  17      137.91      165.08      9.62 o 
   2   1  17        0.42       -6.32      4.21 o 
   3   1  17      760.52      746.85     18.62 o 
   4   1  17      196.86      186.60     12.93 o 
   5   1  17      792.62      784.87     23.17 o 
   6   1  17     1553.13     1510.87     32.18 o 
   7   1  17        2.40       -2.30      6.12 o 
   8   1  17      322.78      313.00     16.15 o 
   9   1  17       91.32      109.42     12.92 o 
  10   1  17       16.18        9.57      8.71 o 
 -16   2  17      859.79      831.28     38.95 o 
 -15   2  17      218.38      269.75     20.48 o 
 -14   2  17     1507.24     1464.85     42.18 o 
 -13   2  17       73.93       63.52     12.30 o 
 -12   2  17      909.84      866.92     35.34 o 
 -11   2  17     1433.30     1392.36     30.24 o 
 -10   2  17      124.32      142.05     12.48 o 
  -9   2  17     2054.62     1994.21     30.01 o 
  -8   2  17      477.55      460.01     14.45 o 
  -7   2  17      732.89      757.02     34.48 o 
  -6   2  17     2125.25     2182.42     42.71 o 
  -5   2  17       43.40       34.66      6.18 o 
  -4   2  17     1641.82     1677.80     26.92 o 
  -3   2  17     2402.77     2361.14     32.59 o 
  -2   2  17      673.73      642.26     16.69 o 
  -1   2  17     2356.39     2396.87     33.87 o 
   0   2  17      268.70      317.00     14.88 o 
   1   2  17      831.96      804.52     22.79 o 
   2   2  17     2115.94     2121.02     50.52 o 
   3   2  17      163.36      137.20     16.21 o 
   4   2  17     1458.05     1457.75     31.49 o 
   5   2  17      325.77      296.50     15.61 o 
   6   2  17     1841.82     1867.95     36.85 o 
   7   2  17      951.37      927.35     25.93 o 
   8   2  17      126.42      128.10     11.94 o 
   9   2  17      587.64      539.00     20.60 o 
  10   2  17      544.04      534.85     26.31 o 
 -15   3  17      782.05      792.53     32.60 o 
 -14   3  17       15.25       29.28     10.92 o 
 -13   3  17     1051.34      966.42     33.66 o 
 -12   3  17      225.69      258.37     14.43 o 
 -11   3  17       90.75       86.55     14.03 o 
 -10   3  17     1261.92     1276.89     28.86 o 
  -9   3  17      112.94      107.36      9.99 o 
  -8   3  17     1302.51     1270.50     23.78 o 
  -7   3  17     1512.25     1490.19     25.70 o 
  -6   3  17      191.60      190.23     10.18 o 
  -5   3  17     2913.27     2869.85     43.48 o 
  -4   3  17      551.74      543.31     22.42 o 
  -3   3  17     1281.10     1294.14     28.50 o 
  -2   3  17     1195.94     1274.56     28.53 o 
  -1   3  17        6.96        4.93      8.31 o 
   0   3  17     2733.65     2706.25     43.40 o 
   1   3  17      656.30      631.61     20.71 o 
   2   3  17      968.49      977.25     25.81 o 
   3   3  17     1649.84     1710.26     34.88 o 
   4   3  17       41.56       25.16      7.67 o 
   5   3  17      452.95      507.86     19.79 o 
   6   3  17      199.15      198.00     13.74 o 
   7   3  17      100.33      105.79     13.23 o 
   8   3  17      912.27      912.99     27.87 o 
   9   3  17      150.86      160.28     17.73 o 
 -14   4  17      193.07      244.39     13.08 o 
 -13   4  17       32.88       29.65      7.41 o 
 -12   4  17       54.01       62.97      9.14 o 
 -11   4  17      621.42      605.46     17.10 o 
 -10   4  17        6.02        6.04      9.08 o 
  -9   4  17      586.88      616.97     20.19 o 
  -8   4  17       59.46       71.21      7.82 o 
  -7   4  17      544.21      542.89     16.18 o 
  -6   4  17      469.19      518.04     15.85 o 
  -5   4  17       52.18       43.94      6.97 o 
  -4   4  17      191.10      203.98     10.86 o 
  -3   4  17      294.79      314.75     12.87 o 
  -2   4  17        6.07        4.35      5.14 o 
  -1   4  17      385.81      441.65     14.95 o 
   0   4  17       22.99       27.09      6.20 o 
   1   4  17     1382.05     1408.83     26.38 o 
   2   4  17      127.82      149.41     10.30 o 
   3   4  17      343.45      371.75     17.56 o 
   4   4  17      123.26      156.55     12.66 o 
   5   4  17        3.43       -0.36      6.56 o 
   6   4  17       65.50       70.47     10.51 o 
   7   4  17      220.26      188.79     14.44 o 
   8   4  17        1.71       -2.70      8.92 o 
 -12   5  17       36.47       44.63      7.61 o 
 -11   5  17        4.16        3.57      5.75 o 
 -10   5  17        0.12        5.01      6.21 o 
  -9   5  17       31.45       30.83     13.35 o 
  -8   5  17        0.15        7.59      6.63 o 
  -7   5  17       73.74       81.70     12.57 o 
  -6   5  17        2.17        4.82      5.05 o 
  -5   5  17       12.21       11.22      5.77 o 
  -4   5  17      315.13      318.95     19.10 o 
  -3   5  17       25.99       31.96      7.42 o 
  -2   5  17       26.90       29.24      6.63 o 
  -1   5  17        4.48        1.34      5.43 o 
   0   5  17       16.55       18.07      6.20 o 
   1   5  17      127.66      124.68     14.96 o 
   2   5  17        8.80       18.20      7.47 o 
   3   5  17        1.38       -7.85      5.23 o 
   4   5  17       93.18       91.40      9.43 o 
   5   5  17       18.26       24.46      7.21 o 
   6   5  17        0.92       11.95      6.73 o 
  -9   6  17      530.34      520.38     20.72 o 
  -8   6  17       82.30       85.75     11.10 o 
  -7   6  17      203.62      207.58     14.92 o 
  -6   6  17      162.92      162.40     11.26 o 
  -5   6  17      120.10      135.07     10.50 o 
  -4   6  17      190.30      164.23     11.21 o 
  -3   6  17      495.11      521.08     25.52 o 
  -2   6  17       13.53       10.49      6.32 o 
  -1   6  17      517.69      562.01     20.35 o 
   0   6  17      130.54      121.90     18.68 o 
   1   6  17      258.75      237.31     13.21 o 
   2   6  17      546.43      567.85     19.08 o 
   3   6  17        7.03        9.61      6.24 o 
 -16   0  18      305.27      345.65     33.59 o 
 -15   0  18      583.22      651.37     42.68 o 
 -14   0  18      209.34      260.92     27.87 o 
 -13   0  18      484.53      489.49     35.46 o 
 -12   0  18     1426.17     1545.12     59.60 o 
 -11   0  18       76.15       53.88     17.92 o 
 -10   0  18     4874.25     4883.91     73.71 o 
  -9   0  18     4832.11     4771.30    116.90 o 
  -8   0  18     1161.64     1199.36     32.97 o 
  -7   0  18     1346.00     1510.00     36.90 o 
  -6   0  18      608.65      606.49     23.56 o 
  -5   0  18     3753.17     3539.40     59.54 o 
  -4   0  18      946.55      908.18     28.31 o 
  -3   0  18      714.62      720.99     25.55 o 
  -2   0  18     3422.61     3280.25     57.36 o 
  -1   0  18      225.22      212.92     21.46 o 
   0   0  18     1182.80     1106.25     32.01 o 
   1   0  18     3524.31     3481.22    138.55 o 
   2   0  18       13.85       28.15     23.27 o 
   3   0  18     3276.60     3398.89     60.51 o 
   4   0  18      372.73      385.87     20.40 o 
   5   0  18      439.43      452.35     22.01 o 
   6   0  18     1419.62     1583.16     40.85 o 
   7   0  18      104.70       90.20     12.62 o 
   8   0  18      367.19      443.28     47.53 o 
   9   0  18      842.18      864.01     44.30 o 
 -15   1  18       74.28       59.04     13.68 o 
 -14   1  18      734.92      744.22     31.19 o 
 -13   1  18      576.21      622.67     42.55 o 
 -12   1  18      185.99      219.99     22.27 o 
 -11   1  18     1441.83     1384.90     30.14 o 
 -10   1  18      100.15       90.96      8.34 o 
  -9   1  18     1493.93     1537.10     39.15 o 
  -8   1  18     3947.62     3668.06     43.34 o 
  -7   1  18       72.43       68.60      7.47 o 
  -6   1  18     1812.19     1770.78     28.36 o 
  -5   1  18      526.45      560.20     16.22 o 
  -4   1  18     2139.26     2219.73     32.90 o 
  -3   1  18      919.40      902.37     20.11 o 
  -2   1  18      115.74      149.90      9.51 o 
  -1   1  18      489.28      484.99     15.27 o 
   0   1  18     1243.52     1242.55     23.91 o 
   1   1  18       50.03       34.44      6.70 o 
   2   1  18     2393.04     2457.85     35.19 o 
   3   1  18      321.16      346.58     18.84 o 
   4   1  18      558.94      598.28     20.77 o 
   5   1  18      980.17      929.47     25.82 o 
   6   1  18      132.38      168.29     12.79 o 
   7   1  18      760.42      805.73     24.30 o 
   8   1  18      239.01      234.46     14.68 o 
   9   1  18      448.10      466.43     42.69 o 
 -15   2  18       50.12       57.33     13.09 o 
 -14   2  18       20.52       18.22      9.98 o 
 -13   2  18       11.77       13.64     12.69 o 
 -12   2  18       47.58       44.52     26.81 o 
 -11   2  18       62.77       53.93     10.25 o 
 -10   2  18      423.87      418.38     17.22 o 
  -9   2  18       46.64       41.24      6.76 o 
  -8   2  18      415.48      369.93     13.73 o 
  -7   2  18      132.89      144.98      9.31 o 
  -6   2  18        0.71        1.80      4.86 o 
  -5   2  18       41.55       43.59      6.40 o 
  -4   2  18      505.22      518.91     15.55 o 
  -3   2  18       24.19       34.02      6.17 o 
  -2   2  18      139.98      156.15     13.76 o 
  -1   2  18      150.54      142.90     11.49 o 
   0   2  18      224.42      203.66     13.38 o 
   1   2  18      121.08       85.21     10.01 o 
   2   2  18        0.30        2.22      6.06 o 
   3   2  18      194.62      208.18     13.79 o 
   4   2  18      118.25      135.66     12.12 o 
   5   2  18        1.34       -2.52      6.48 o 
   6   2  18        9.41        0.45      7.24 o 
   7   2  18       25.37       30.80      8.31 o 
   8   2  18      404.68      387.77     23.48 o 
 -14   3  18      613.16      646.16     36.95 o 
 -13   3  18      123.49      147.75     16.62 o 
 -12   3  18      125.50      117.85     11.31 o 
 -11   3  18      117.51      117.23     11.16 o 
 -10   3  18      117.57      109.32     10.82 o 
  -9   3  18        3.35        8.35      6.36 o 
  -8   3  18      310.24      308.20     12.87 o 
  -7   3  18       13.45       22.93      6.03 o 
  -6   3  18     1155.35     1117.99     26.91 o 
  -5   3  18       26.51       25.70      7.35 o 
  -4   3  18      461.02      444.89     17.49 o 
  -3   3  18      477.39      448.60     17.99 o 
  -2   3  18       19.84       20.85      7.15 o 
  -1   3  18        0.69        0.72      5.78 o 
   0   3  18      341.28      341.59     16.51 o 
   1   3  18       27.70        6.87      6.81 o 
   2   3  18      234.09      237.02     14.51 o 
   3   3  18      153.19      158.17     16.72 o 
   4   3  18      268.55      285.80     16.06 o 
   5   3  18      219.77      235.12     15.02 o 
   6   3  18        4.26        2.96      8.07 o 
   7   3  18      390.57      395.31     18.70 o 
   8   3  18       49.57       51.32     11.36 o 
 -13   4  18      256.22      236.28     28.49 o 
 -12   4  18      968.92     1043.60     34.70 o 
 -11   4  18        3.60       -2.96      7.47 o 
 -10   4  18     1073.25     1011.69     33.37 o 
  -9   4  18      443.40      455.33     22.87 o 
  -8   4  18      222.01      234.89     14.03 o 
  -7   4  18     1932.73     1868.55     35.88 o 
  -6   4  18       21.42       24.82      8.90 o 
  -5   4  18      887.01      934.35     25.39 o 
  -4   4  18     1362.20     1274.83     41.55 o 
  -3   4  18       39.08       40.00      8.44 o 
  -2   4  18     1549.61     1497.24     32.96 o 
  -1   4  18      238.29      236.75     14.67 o 
   0   4  18      840.62      822.56     24.73 o 
   1   4  18      688.36      724.94     23.56 o 
   2   4  18        0.74        2.61      9.94 o 
   3   4  18      601.50      577.56     21.73 o 
   4   4  18      106.99      111.53     12.24 o 
   5   4  18      353.76      352.70     18.26 o 
   6   4  18      725.03      672.32     26.87 o 
 -10   5  18       63.87       60.78      9.80 o 
  -9   5  18      659.21      637.59     22.06 o 
  -8   5  18      720.62      756.04     23.77 o 
  -7   5  18       83.76       78.32      8.84 o 
  -6   5  18      956.48      982.86     22.87 o 
  -5   5  18      159.74      153.51     10.68 o 
  -4   5  18      344.39      379.41     15.16 o 
  -3   5  18     1434.00     1366.01     27.18 o 
  -2   5  18       34.47       30.53      7.23 o 
  -1   5  18     1233.81     1210.17     41.02 o 
   0   5  18      400.09      428.91     16.65 o 
   1   5  18      449.71      408.72     18.89 o 
   2   5  18      370.36      383.13     25.04 o 
   3   5  18      105.95      125.02     12.70 o 
   4   5  18      147.48      174.32     14.35 o 
  -6   6  18       15.07        7.84      7.33 o 
  -5   6  18      690.50      693.79     20.96 o 
  -4   6  18       42.81       61.25      8.85 o 
  -3   6  18       31.02       37.89      7.77 o 
  -2   6  18      262.33      274.91     14.10 o 
  -1   6  18       43.00       38.77      7.91 o 
   0   6  18      171.84      149.02     11.39 o 
 -14   1  19      413.58      453.14     33.84 o 
 -13   1  19      141.17      130.32     15.81 o 
 -12   1  19      541.21      548.28     26.51 o 
 -11   1  19        1.55       -4.05      5.61 o 
 -10   1  19      313.93      279.96     15.22 o 
  -9   1  19      830.94      770.47     19.27 o 
  -8   1  19       26.87       14.35      7.81 o 
  -7   1  19      391.82      420.58     14.58 o 
  -6   1  19        1.41        4.18      5.04 o 
  -5   1  19      283.13      262.20     12.21 o 
  -4   1  19      567.39      559.21     16.68 o 
  -3   1  19      285.59      318.68     13.12 o 
  -2   1  19     1309.20     1317.85     40.00 o 
  -1   1  19      745.40      792.63     19.84 o 
   0   1  19      383.47      358.07     13.91 o 
   1   1  19      496.15      474.57     18.96 o 
   2   1  19        4.10        5.23      5.44 o 
   3   1  19      577.95      572.70     20.72 o 
   4   1  19      141.82      128.53     11.67 o 
   5   1  19      103.10       89.99     10.97 o 
   6   1  19      271.32      298.48     17.51 o 
   7   1  19       96.07       86.66     10.95 o 
   8   1  19       71.56       62.11     10.23 o 
 -14   2  19      500.99      562.48     27.75 o 
 -13   2  19      770.19      785.12     32.11 o 
 -12   2  19       93.52       75.48     13.31 o 
 -11   2  19     1217.48     1191.57     29.13 o 
 -10   2  19      771.23      762.22     23.33 o 
  -9   2  19      171.18      152.37     10.16 o 
  -8   2  19     1563.70     1579.01     27.88 o 
  -7   2  19        1.06        4.25      5.41 o 
  -6   2  19     1677.37     1661.85     28.30 o 
  -5   2  19      425.26      412.63     14.50 o 
  -4   2  19      104.58      107.12     10.85 o 
  -3   2  19     1507.79     1485.35     26.90 o 
  -2   2  19      437.23      415.50     17.22 o 
  -1   2  19      114.35      139.38     11.49 o 
   0   2  19     1714.62     1755.00     35.43 o 
   1   2  19        5.77        0.60      6.03 o 
   2   2  19     1329.15     1353.16     31.63 o 
   3   2  19      824.53      813.12     24.82 o 
   4   2  19      559.97      561.75     21.19 o 
   5   2  19     1176.57     1207.16     30.81 o 
   6   2  19        6.55       12.20      7.47 o 
   7   2  19      443.17      432.99     22.90 o 
 -13   3  19      218.01      251.35     21.65 o 
 -12   3  19      465.32      486.22     27.80 o 
 -11   3  19       62.21       37.25      8.61 o 
 -10   3  19     1117.57     1111.28     28.39 o 
  -9   3  19     1134.51     1212.20     29.25 o 
  -8   3  19        6.95       13.66      6.67 o 
  -7   3  19      472.90      518.75     18.99 o 
  -6   3  19      671.64      650.00     21.29 o 
  -5   3  19      569.61      560.74     26.53 o 
  -4   3  19     1655.84     1705.34     34.66 o 
  -3   3  19        0.01       -1.06      5.86 o 
  -2   3  19     1111.28     1175.63     28.91 o 
  -1   3  19      471.73      510.25     19.70 o 
   0   3  19      287.34      234.82     14.60 o 
   1   3  19     1488.35     1519.45     34.05 o 
   2   3  19      102.23      117.70     12.10 o 
   3   3  19      442.73      454.15     19.48 o 
   4   3  19      151.29      191.49     14.30 o 
   5   3  19       89.62      121.42     12.81 o 
   6   3  19      884.24      942.02     28.14 o 
 -11   4  19      288.97      290.46     20.22 o 
 -10   4  19        9.29       -5.66     16.92 o 
  -9   4  19        1.00        0.76      7.70 o 
  -8   4  19      355.72      355.00     16.71 o 
  -7   4  19        0.40       -3.07      6.29 o 
  -6   4  19      171.30      181.55     13.16 o 
  -5   4  19      109.16      124.82     11.52 o 
  -4   4  19        9.07       21.21      7.95 o 
  -3   4  19      479.34      481.53     19.62 o 
  -2   4  19       12.85       19.96      9.11 o 
  -1   4  19      339.79      356.35     17.55 o 
   0   4  19      269.53      273.12     16.03 o 
   1   4  19       96.01       89.25     11.27 o 
   2   4  19      185.03      197.67     14.70 o 
   3   4  19      405.16      441.85     25.51 o 
   4   4  19        7.08        5.33     11.97 o 
  -9   5  19        0.15       -1.47      7.84 o 
  -8   5  19       15.80       20.27     13.69 o 
  -7   5  19       34.17       37.77      9.09 o 
  -6   5  19       26.58       32.80      8.30 o 
  -5   5  19       11.17       -7.23      6.77 o 
  -4   5  19       37.45       44.82      9.12 o 
  -3   5  19       12.66       25.51      8.21 o 
  -2   5  19        0.55        3.62      7.32 o 
  -1   5  19      169.28      173.72     14.08 o 
   0   5  19       69.31       62.28     13.39 o 
   1   5  19       34.28       30.05      9.57 o 
   2   5  19        5.05        4.30      7.61 o 
 -14   0  20      451.65      497.83     38.20 o 
 -13   0  20       78.08       78.64     20.03 o 
 -12   0  20      220.03      290.66     30.24 o 
 -11   0  20     1849.82     1805.41     67.56 o 
 -10   0  20      564.43      505.51     23.36 o 
  -9   0  20     1423.23     1487.09     83.24 o 
  -8   0  20      174.73      145.46     21.40 o 
  -7   0  20     1460.12     1568.52     39.77 o 
  -6   0  20     2722.75     2652.92     59.60 o 
  -5   0  20      227.09      209.57     16.28 o 
  -4   0  20     3645.90     3714.88     64.62 o 
  -3   0  20      489.80      520.38     23.78 o 
  -2   0  20     1170.60     1217.36     53.25 o 
  -1   0  20      548.62      595.73     29.43 o 
   0   0  20       34.38       18.37      9.27 o 
   1   0  20     1588.00     1482.58     40.01 o 
   2   0  20      595.16      606.83     25.91 o 
   3   0  20      450.57      470.72     23.88 o 
   4   0  20     1311.06     1363.69     73.41 o 
   5   0  20       76.82       78.95     13.26 o 
   6   0  20      425.27      443.17     23.58 o 
 -13   1  20      668.87      678.49     30.35 o 
 -12   1  20       16.92       34.62     11.04 o 
 -11   1  20      250.03      305.03     16.01 o 
 -10   1  20      353.55      395.85     21.80 o 
  -9   1  20        2.29       -0.83      5.38 o 
  -8   1  20     2780.12     2597.62     44.27 o 
  -7   1  20      301.17      330.33     13.71 o 
  -6   1  20      530.09      543.32     16.94 o 
  -5   1  20      815.88      792.11     20.04 o 
  -4   1  20       53.27       30.88      7.01 o 
  -3   1  20      487.17      506.65     16.45 o 
  -2   1  20      918.70      946.28     22.05 o 
  -1   1  20      682.07      711.72     20.69 o 
   0   1  20      803.67      789.73     20.46 o 
   1   1  20        0.80       -0.27      5.47 o 
   2   1  20      214.06      219.34     15.21 o 
   3   1  20      819.76      863.10     25.85 o 
   4   1  20        1.28       -2.40     11.56 o 
   5   1  20     1367.54     1387.42     46.67 o 
   6   1  20       82.83       97.28     11.66 o 
 -13   2  20        0.18       -0.91     18.23 o 
 -12   2  20       25.83       24.14     10.61 o 
 -11   2  20        3.09        6.43      7.38 o 
 -10   2  20       95.68      107.31     14.71 o 
  -9   2  20      145.15      147.61     10.41 o 
  -8   2  20      130.80      114.15      9.58 o 
  -7   2  20      227.41      230.94     14.82 o 
  -6   2  20      120.51      159.15     10.44 o 
  -5   2  20       74.14       56.41      7.86 o 
  -4   2  20        0.48        9.40      7.26 o 
  -3   2  20       24.66       28.98      7.28 o 
  -2   2  20        1.93       -1.86      5.49 o 
  -1   2  20       92.41       82.09     10.41 o 
   0   2  20       56.79       42.86      9.00 o 
   1   2  20      245.63      206.24     14.15 o 
   2   2  20       17.49       24.38      8.26 o 
   3   2  20      196.71      177.44     13.72 o 
   4   2  20       13.04       15.49      7.82 o 
   5   2  20        9.53        8.48      7.28 o 
   6   2  20       79.09       83.01     11.27 o 
 -12   3  20       45.37       55.65     10.07 o 
 -11   3  20      248.52      229.23     22.77 o 
 -10   3  20      499.45      560.65     21.12 o 
  -9   3  20      104.04      117.22     14.35 o 
  -8   3  20        6.65        7.68      7.87 o 
  -7   3  20      110.23      113.54     15.50 o 
  -6   3  20      123.75      125.70     11.44 o 
  -5   3  20      519.71      508.67     19.47 o 
  -4   3  20       14.00        6.20      7.00 o 
  -3   3  20      146.22      134.22     12.12 o 
  -2   3  20       89.20       81.30     10.54 o 
  -1   3  20       52.23       60.16      9.76 o 
   0   3  20      196.67      224.33     14.98 o 
   1   3  20      256.77      277.90     16.51 o 
   2   3  20       48.16       49.74      9.71 o 
   3   3  20       56.75       47.96     10.05 o 
   4   3  20       47.00       62.04     10.94 o 
 -10   4  20       78.83       83.83     24.26 o 
  -9   4  20      811.76      871.84     32.82 o 
  -8   4  20       57.16       46.52     12.38 o 
  -7   4  20      480.95      521.45     20.20 o 
  -6   4  20      753.00      783.56     24.43 o 
  -5   4  20        6.81        2.92     10.81 o 
  -4   4  20     1267.54     1257.53     41.55 o 
  -3   4  20      215.78      198.11     15.13 o 
  -2   4  20      937.94      947.85     38.82 o 
  -1   4  20      722.12      707.16     24.49 o 
   0   4  20        1.18        3.12      7.70 o 
   1   4  20      458.26      490.77     21.89 o 
   2   4  20      505.09      479.10     21.07 o 
  -5   5  20      872.24      875.13     27.05 o 
  -4   5  20       12.80       -0.13      6.94 o 
  -3   5  20      831.88      834.89     26.60 o 
  -2   5  20      346.54      360.06     19.24 o 
 -12   1  21      225.68      222.67     19.61 o 
 -11   1  21      472.57      520.77     26.87 o 
 -10   1  21       70.19       69.24     10.07 o 
  -9   1  21      497.78      517.43     17.01 o 
  -8   1  21      172.45      174.09     11.15 o 
  -7   1  21      216.40      192.65     11.44 o 
  -6   1  21      550.57      514.86     22.72 o 
  -5   1  21        0.04       -0.28      6.79 o 
  -4   1  21      495.29      506.53     22.54 o 
  -3   1  21      475.84      471.29     22.70 o 
  -2   1  21        0.25        5.98      6.39 o 
  -1   1  21      323.99      362.62     14.99 o 
   0   1  21      301.36      304.56     14.13 o 
   1   1  21      741.60      738.05     24.18 o 
   2   1  21      316.20      334.17     17.61 o 
   3   1  21       41.83       36.13      9.43 o 
   4   1  21      154.31      148.82     13.29 o 
 -11   2  21      261.28      265.30     18.48 o 
 -10   2  21     1615.49     1646.22     35.88 o 
  -9   2  21      167.18      128.22     10.09 o 
  -8   2  21      814.17      853.67     21.68 o 
  -7   2  21      657.18      654.83     21.39 o 
  -6   2  21       83.41       61.53      8.32 o 
  -5   2  21     1256.81     1240.07     30.18 o 
  -4   2  21       77.06       70.11     11.95 o 
  -3   2  21      441.77      403.30     18.06 o 
  -2   2  21      439.89      458.58     19.64 o 
  -1   2  21       65.39       48.57     10.37 o 
   0   2  21      662.93      626.41     23.18 o 
   1   2  21     1041.48     1022.32     28.75 o 
   2   2  21      118.16      123.96     18.25 o 
   3   2  21     2105.90     2100.45     42.23 o 
   4   2  21        0.17       -3.86      9.09 o 
 -10   3  21      247.91      227.93     18.39 o 
  -9   3  21     1170.70     1043.25     35.39 o 
  -8   3  21      601.44      601.41     21.68 o 
  -7   3  21       59.65       58.07      9.82 o 
  -6   3  21      996.13     1040.83     35.49 o 
  -5   3  21        4.03       -6.50     12.37 o 
  -4   3  21      455.44      521.83     20.74 o 
  -3   3  21      655.03      636.33     22.68 o 
  -2   3  21      187.39      185.48     14.30 o 
  -1   3  21     1462.60     1512.86     40.10 o 
   0   3  21       86.82       92.89     24.33 o 
   1   3  21      638.95      660.14     24.35 o 
   2   3  21      377.01      360.76     18.85 o 
  -7   4  21       80.85      109.32     11.84 o 
  -6   4  21       52.83       49.40      9.65 o 
  -5   4  21      240.43      282.10     16.63 o 
  -4   4  21       99.54      115.02     12.15 o 
  -3   4  21      245.15      272.53     16.62 o 
  -2   4  21      255.39      257.28     16.64 o 
  -1   4  21       59.74       64.88     11.04 o 
 -10   0  22       65.54       41.81     11.26 o 
  -9   0  22        4.15       10.08     11.94 o 
  -8   0  22     1122.54     1082.90     66.44 o 
  -7   0  22        0.21      -13.54     15.93 o 
  -6   0  22     1610.41     1543.55     41.96 o 
  -5   0  22     1025.89     1024.75     34.21 o 
  -4   0  22      788.66      724.43     29.38 o 
  -3   0  22     1446.70     1477.81     41.04 o 
  -2   0  22       60.12       31.20     10.39 o 
  -1   0  22      825.41      939.88     33.20 o 
   0   0  22      295.13      276.40     26.38 o 
   1   0  22      716.77      724.49     30.13 o 
   2   0  22      355.57      368.48     22.51 o 
 -10   1  22      441.27      487.06     20.55 o 
  -9   1  22      360.82      343.86     14.78 o 
  -8   1  22      321.14      291.74     13.96 o 
  -7   1  22      550.38      533.98     17.89 o 
  -6   1  22        3.48       10.71      6.43 o 
  -5   1  22      602.68      593.09     18.71 o 
  -4   1  22      371.35      353.15     15.34 o 
  -3   1  22        1.94       -3.54      5.48 o 
  -2   1  22      494.36      537.01     18.16 o 
  -1   1  22      196.47      202.97     14.79 o 
   0   1  22      362.82      358.95     18.35 o 
   1   1  22      576.39      568.73     22.31 o 
   2   1  22       60.34       62.84     10.80 o 
  -9   2  22       43.95       44.45      8.01 o 
  -8   2  22       26.47       23.15      7.06 o 
  -7   2  22        4.94        2.18      5.98 o 
  -6   2  22      106.83      125.05     12.30 o 
  -5   2  22       24.09        3.55      6.88 o 
  -4   2  22      284.58      293.88     16.79 o 
  -3   2  22       21.07       29.50      8.71 o 
  -2   2  22       13.89       14.31      7.87 o 
  -1   2  22        4.59        6.37      7.29 o 
   0   2  22       20.75       11.71      8.54 o 
   1   2  22        1.36       13.70      7.86 o 
  -7   3  22       39.27       61.16     10.33 o 
  -6   3  22       22.46       39.63      9.28 o 
  -5   3  22       47.51       45.30      9.24 o 
  -4   3  22       37.17       25.20     13.71 o 
  -3   3  22       66.51       51.49      9.93 o 
  -2   3  22      267.46      305.19     17.43 o 
  -1   3  22      109.21      129.74     13.14 o 
  -7   1  23        3.32        9.52      7.17 o 
  -6   1  23      229.71      208.04     12.75 o 
  -5   1  23      373.83      370.93     15.78 o 
  -4   1  23        0.07       -8.10      5.40 o 
  -3   1  23      425.57      442.83     17.20 o 
  -2   1  23        3.76       10.15      7.74 o 
  -1   1  23      190.49      229.17     27.42 o 
                                                 
